# Supplementary material for: Proteomic Analysis of Non-human Primate Peripheral Blood Mononuclear Cells During Burkholderia mallei Infection Reveals a Role of Ezrin in Glanders Pathogenesis
Source: Front Microbiol. 2021 Apr 22;12:625211. doi: 10.3389/fmicb.2021.625211 (PMC8101288; doi:10.3389/fmicb.2021.625211)
Supplement: Supplementary Table 1 — The time of PMBCs that were collected post infections. [file Table_1.XLSX]

## Sheet: Sheet1
NHP species	Aniaml ID	Gender	Collection of PBMCs (days)
African Green Monkeys	O7570	M	14
	N1308	M	13
	R370	F	43
	O7604	F	11
Cynomolgus macaque	75111	M	41
	604182	F	42
	52947	M	43
	60079	M	41
	202211	M	43
Rhesus macaque	711481	M	42
	711074	F	44
	907043	M	42
	808027	M	44
	907081	M	44
	906016	F	42
