# Supplementary material for: Proteomic Analysis of Non-human Primate Peripheral Blood Mononuclear Cells During Burkholderia mallei Infection Reveals a Role of Ezrin in Glanders Pathogenesis
Source: Front Microbiol. 2021 Apr 22;12:625211. doi: 10.3389/fmicb.2021.625211 (PMC8101288; doi:10.3389/fmicb.2021.625211)
Supplement: Supplementary Table 4 — Gene ontology (GO) analyses of 86 host factors that are differentially expressed in B. mallei infected rhesus macaques. Tab “Data” is the underlying data for Figure 2B. [file Table_4.XLSX]

## Sheet: Table S3 - GO analysis
_MEMBER_CM	_MEMBER_RM	_LogP_CM	_LogP_RM	GO	_PATTERN_	_RANK_	GiniIndex	#GeneInGO	#GeneInGOAndHitList	#GeneInHitList	#TotalGeneInLibrary	%InGO	Category	CategoryID	Description	Enrichment	GeneID	Hits	Log(q-value)	LogP	PARENT_GO	STDV %InGO	Z-score	EvidenceCutoff	GROUP_ID	FirstInGroupByEnrichment	FirstInGroupByLogP	BestLogPInGroup	BestEnrichmentInGroup	URL
1	1	-6.08269	-11.6439	GO:0045055	M11	2	0	796	27	108	24367	25	GO Biological Processes	19	regulated exocytosis	7.65295	2|308|718|1191|1509|2243|2244|3107|3240|3273|3700|4831|5004|5265|5341|5870|5879|5908|6280|7276|8676|9230|10890|28988|51411|51552|55276	A2M|ANXA5|C3|CLU|CTSD|FGA|FGB|HLA-C|HP|HRG|ITIH4|NME2|ORM1|SERPINA1|PLEK|RAB6A|RAC1|RAP1B|S100A9|TTR|STX11|RAB11B|RAB10|DBNL|BIN2|RAB14|PGM2	-11.7537	-16.0728	19_GO:0051179 localization	4.16667	12.7335	0	1	1	1	-16.0728	8.46076
1	1	-2.86823	-9.00473	R-HSA-6798695	M11	2	0	480	18	108	24367	16.6667	Reactome Gene Sets	6	Neutrophil degranulation	8.46076	718|1509|3107|3240|4831|5004|5265|5870|5879|5908|6280|7276|10890|28988|51411|51552|55276|654364	C3|CTSD|HLA-C|HP|NME2|ORM1|SERPINA1|RAB6A|RAC1|RAP1B|S100A9|TTR|RAB10|DBNL|BIN2|RAB14|PGM2|NME1-NME2	-7.68516	-11.4022		3.5861	11.0152	0	1	0	0	-16.0728	8.46076
1	1	-2.79992	-8.76566	GO:0042119	M11	2	0	501	18	108	24367	16.6667	GO Biological Processes	19	neutrophil activation	8.10612	718|1509|3107|3240|4831|5004|5265|5870|5879|5908|6280|6352|7276|10890|28988|51411|51552|55276	C3|CTSD|HLA-C|HP|NME2|ORM1|SERPINA1|RAB6A|RAC1|RAP1B|S100A9|CCL5|TTR|RAB10|DBNL|BIN2|RAB14|PGM2	-7.49689	-11.094	19_GO:0002376 immune system process	3.5861	10.7233	0	1	0	0	-16.0728	8.46076
1	1	-2.78098	-8.69942	GO:0036230	M11	2	0	507	18	108	24367	16.6667	GO Biological Processes	19	granulocyte activation	8.01019	718|1509|3107|3240|4831|5004|5265|5870|5879|5908|6280|6352|7276|10890|28988|51411|51552|55276	C3|CTSD|HLA-C|HP|NME2|ORM1|SERPINA1|RAB6A|RAC1|RAP1B|S100A9|CCL5|TTR|RAB10|DBNL|BIN2|RAB14|PGM2	-7.49689	-11.0086	19_GO:0002376 immune system process	3.5861	10.6431	0	1	0	0	-16.0728	8.46076
1	1	-2.6378	-7.25843	GO:0002444	M11	2	0	555	18	108	24367	16.6667	GO Biological Processes	19	myeloid leukocyte mediated immunity	7.31742	718|1509|3107|3133|3240|4831|5004|5265|5870|5879|5908|6280|7276|10890|28988|51411|51552|55276	C3|CTSD|HLA-C|HLA-E|HP|NME2|ORM1|SERPINA1|RAB6A|RAC1|RAP1B|S100A9|TTR|RAB10|DBNL|BIN2|RAB14|PGM2	-7.12939	-10.364	19_GO:0002376 immune system process	3.5861	10.0451	0	1	0	0	-16.0728	8.46076
1	1	-2.84183	-7.91349	GO:0043312	M11	2	0	488	17	108	24367	15.7407	GO Biological Processes	19	neutrophil degranulation	7.85973	718|1509|3107|3240|4831|5004|5265|5870|5879|5908|6280|7276|10890|28988|51411|51552|55276	C3|CTSD|HLA-C|HP|NME2|ORM1|SERPINA1|RAB6A|RAC1|RAP1B|S100A9|TTR|RAB10|DBNL|BIN2|RAB14|PGM2	-7.12403	-10.2804	19_GO:0002376 immune system process	3.50437	10.2135	0	1	0	0	-16.0728	8.46076
1	1	-2.83205	-7.88203	GO:0002283	M11	2	0	491	17	108	24367	15.7407	GO Biological Processes	19	neutrophil activation involved in immune response	7.8117	718|1509|3107|3240|4831|5004|5265|5870|5879|5908|6280|7276|10890|28988|51411|51552|55276	C3|CTSD|HLA-C|HP|NME2|ORM1|SERPINA1|RAB6A|RAC1|RAP1B|S100A9|TTR|RAB10|DBNL|BIN2|RAB14|PGM2	-7.12403	-10.239	19_GO:0002376 immune system process	3.50437	10.1738	0	1	0	0	-16.0728	8.46076
1	1	-3.32502	-7.29123	GO:0002274	M11	2	0	656	19	108	24367	17.5926	GO Biological Processes	19	myeloid leukocyte activation	6.53474	718|1191|1509|3107|3240|4831|5004|5265|5870|5879|5908|6280|6352|7276|10890|28988|51411|51552|55276	C3|CLU|CTSD|HLA-C|HP|NME2|ORM1|SERPINA1|RAB6A|RAC1|RAP1B|S100A9|CCL5|TTR|RAB10|DBNL|BIN2|RAB14|PGM2	-7.07178	-10.0915	19_GO:0002376 immune system process	3.66384	9.5883	0	1	0	0	-16.0728	8.46076
1	1	-2.79675	-7.7685	GO:0002446	M11	2	0	502	17	108	24367	15.7407	GO Biological Processes	19	neutrophil mediated immunity	7.64053	718|1509|3107|3240|4831|5004|5265|5870|5879|5908|6280|7276|10890|28988|51411|51552|55276	C3|CTSD|HLA-C|HP|NME2|ORM1|SERPINA1|RAB6A|RAC1|RAP1B|S100A9|TTR|RAB10|DBNL|BIN2|RAB14|PGM2	-7.07178	-10.0899	19_GO:0002376 immune system process	3.50437	10.0309	0	1	0	0	-16.0728	8.46076
1	1	-2.68983	-7.4252	GO:0043299	M11	2	0	537	17	108	24367	15.7407	GO Biological Processes	19	leukocyte degranulation	7.14254	718|1509|3107|3240|4831|5004|5265|5870|5879|5908|6280|7276|10890|28988|51411|51552|55276	C3|CTSD|HLA-C|HP|NME2|ORM1|SERPINA1|RAB6A|RAC1|RAP1B|S100A9|TTR|RAB10|DBNL|BIN2|RAB14|PGM2	-6.66222	-9.6389	19_GO:0002376 immune system process	3.50437	9.60375	0	1	0	0	-16.0728	8.46076
1	1	-2.66069	-7.33177	GO:0002275	M11	2	0	547	17	108	24367	15.7407	GO Biological Processes	19	myeloid cell activation involved in immune response	7.01197	718|1509|3107|3240|4831|5004|5265|5870|5879|5908|6280|7276|10890|28988|51411|51552|55276	C3|CTSD|HLA-C|HP|NME2|ORM1|SERPINA1|RAB6A|RAC1|RAP1B|S100A9|TTR|RAB10|DBNL|BIN2|RAB14|PGM2	-6.59503	-9.5162	19_GO:0002376 immune system process	3.50437	9.48871	0	1	0	0	-16.0728	8.46076
1	1	-2.25329	-6.03261	GO:0002366	M11	2	0	711	17	108	24367	15.7407	GO Biological Processes	19	leukocyte activation involved in immune response	5.39458	718|1509|3107|3240|4831|5004|5265|5870|5879|5908|6280|7276|10890|28988|51411|51552|55276	C3|CTSD|HLA-C|HP|NME2|ORM1|SERPINA1|RAB6A|RAC1|RAP1B|S100A9|TTR|RAB10|DBNL|BIN2|RAB14|PGM2	-5.09376	-7.8108	19_GO:0002376 immune system process	3.50437	7.93504	0	1	0	0	-16.0728	8.46076
1	1	-2.24472	-6.00545	GO:0002263	M11	2	0	715	17	108	24367	15.7407	GO Biological Processes	19	cell activation involved in immune response	5.3644	718|1509|3107|3240|4831|5004|5265|5870|5879|5908|6280|7276|10890|28988|51411|51552|55276	C3|CTSD|HLA-C|HP|NME2|ORM1|SERPINA1|RAB6A|RAC1|RAP1B|S100A9|TTR|RAB10|DBNL|BIN2|RAB14|PGM2	-5.06884	-7.77517	19_GO:0002376 immune system process	3.50437	7.90335	0	1	0	0	-16.0728	8.46076
0	1	0	-11.953	hsa05322	M01	1	0	133	12	108	24367	11.1111	KEGG Pathway	24	Systemic lupus erythematosus	20.3567	718|720|721|727|3012|3015|3018|8335|8349|85236|92815|317772	C3|C4A|C4B|C5|H2AC8|H2AZ1|H2BC3|H2AC4|H2BC21|H2BC12|H2AW|H2AC21	-8.1045	-12.1226		3.02406	14.9353	0	2	1	1	-12.1226	31.3604
0	1	0	-8.39111	R-HSA-977225	M01	1	0	109	10	108	24367	9.25926	Reactome Gene Sets	6	Amyloid fiber formation	20.6991	325|2243|3012|3015|3018|6288|7276|8335|8349|85236	APCS|FGA|H2AC8|H2AZ1|H2BC3|SAA1|TTR|H2AC4|H2BC21|H2BC12	-7.12403	-10.2473		2.78919	13.7531	0	2	0	0	-12.1226	31.3604
0	1	0	-7.91161	hsa05034	M01	1	0	180	10	108	24367	9.25926	KEGG Pathway	24	Alcoholism	12.5345	2787|2791|3012|3015|3018|8335|8349|85236|92815|317772	GNG5|GNG11|H2AC8|H2AZ1|H2BC3|H2AC4|H2BC21|H2BC12|H2AW|H2AC21	-5.34494	-8.10774		2.78919	10.3636	0	2	0	0	-12.1226	31.3604
0	1	0	-6.72259	R-HSA-195258	M01	1	0	327	12	108	24367	11.1111	Reactome Gene Sets	6	RHO GTPase Effectors	8.27965	3012|3015|3018|5879|6280|8335|8349|10094|10109|22919|55845|85236	H2AC8|H2AZ1|H2BC3|RAC1|S100A9|H2AC4|H2BC21|ARPC3|ARPC2|MAPRE1|BRK1|H2BC12	-4.94314	-7.60903		3.02406	8.84269	0	2	0	0	-12.1226	31.3604
0	1	0	-6.46458	R-HSA-2559586	M01	1	0	80	7	108	24367	6.48148	Reactome Gene Sets	6	DNA Damage/Telomere Stress Induced Senescence	19.7418	3008|3012|3015|3018|8335|8349|85236	H1-4|H2AC8|H2AZ1|H2BC3|H2AC4|H2BC21|H2BC12	-4.57867	-7.17262		2.36905	11.2031	0	2	0	0	-12.1226	31.3604
0	1	0	-7.08331	R-HSA-9006931	M01	1	0	299	10	84	24367	11.9048	Reactome Gene Sets	6	Signaling by Nuclear Receptors	9.70178	344|348|1509|2787|2791|3012|3015|3018|8335|85236	APOC2|APOE|CTSD|GNG5|GNG11|H2AC8|H2AZ1|H2BC3|H2AC4|H2BC12	-4.32062	-7.08331		3.53343	8.9044	0	2	0	0	-12.1226	31.3604
0	1	0	-6.00546	R-HSA-171306	M01	1	0	52	6	108	24367	5.55556	Reactome Gene Sets	6	Packaging Of Telomere Ends	26.0331	3012|3015|3018|8335|8349|85236	H2AC8|H2AZ1|H2BC3|H2AC4|H2BC21|H2BC12	-4.41085	-6.94439		2.20414	12.0572	0	2	0	0	-12.1226	31.3604
0	1	0	-6.33226	R-HSA-194315	M01	1	0	455	13	108	24367	12.037	Reactome Gene Sets	6	Signaling by Rho GTPases	6.4463	2|3012|3015|3018|5879|6280|8335|8349|10094|10109|22919|55845|85236	A2M|H2AC8|H2AZ1|H2BC3|RAC1|S100A9|H2AC4|H2BC21|ARPC3|ARPC2|MAPRE1|BRK1|H2BC12	-4.41085	-6.93368		3.13111	7.82468	0	2	0	0	-12.1226	31.3604
0	1	0	-5.84291	R-HSA-110330	M01	1	0	56	6	108	24367	5.55556	Reactome Gene Sets	6	Recognition and association of DNA glycosylase with site containing an affected purine	24.1736	3012|3015|3018|8335|8349|85236	H2AC8|H2AZ1|H2BC3|H2AC4|H2BC21|H2BC12	-4.26131	-6.74791		2.20414	11.5839	0	2	0	0	-12.1226	31.3604
0	1	0	-5.84291	R-HSA-110331	M01	1	0	56	6	108	24367	5.55556	Reactome Gene Sets	6	Cleavage of the damaged purine	24.1736	3012|3015|3018|8335|8349|85236	H2AC8|H2AZ1|H2BC3|H2AC4|H2BC21|H2BC12	-4.26131	-6.74791		2.20414	11.5839	0	2	0	0	-12.1226	31.3604
0	1	0	-5.84291	R-HSA-73927	M01	1	0	56	6	108	24367	5.55556	Reactome Gene Sets	6	Depurination	24.1736	3012|3015|3018|8335|8349|85236	H2AC8|H2AZ1|H2BC3|H2AC4|H2BC21|H2BC12	-4.26131	-6.74791		2.20414	11.5839	0	2	0	0	-12.1226	31.3604
0	1	0	-6.04836	R-HSA-3214815	M01	1	0	94	7	108	24367	6.48148	Reactome Gene Sets	6	HDACs deacetylate histones	16.8015	3012|3018|8335|8349|85236|92815|317772	H2AC8|H2BC3|H2AC4|H2BC21|H2BC12|H2AW|H2AC21	-4.21252	-6.68653		2.36905	10.2416	0	2	0	0	-12.1226	31.3604
0	1	0	-4.70766	R-HSA-5625740	M01	1	0	95	7	108	24367	6.48148	Reactome Gene Sets	6	RHO GTPases activate PKNs	16.6247	3012|3015|3018|5879|8335|8349|85236	H2AC8|H2AZ1|H2BC3|RAC1|H2AC4|H2BC21|H2BC12	-4.19309	-6.65487		2.36905	10.1809	0	2	0	0	-12.1226	31.3604
0	1	0	-5.65636	R-HSA-110328	M01	1	0	61	6	108	24367	5.55556	Reactome Gene Sets	6	Recognition and association of DNA glycosylase with site containing an affected pyrimidine	22.1922	3012|3015|3018|8335|8349|85236	H2AC8|H2AZ1|H2BC3|H2AC4|H2BC21|H2BC12	-4.09005	-6.52267		2.20414	11.0574	0	2	0	0	-12.1226	31.3604
0	1	0	-5.65636	R-HSA-110329	M01	1	0	61	6	108	24367	5.55556	Reactome Gene Sets	6	Cleavage of the damaged pyrimidine	22.1922	3012|3015|3018|8335|8349|85236	H2AC8|H2AZ1|H2BC3|H2AC4|H2BC21|H2BC12	-4.09005	-6.52267		2.20414	11.0574	0	2	0	0	-12.1226	31.3604
0	1	0	-5.65636	R-HSA-73928	M01	1	0	61	6	108	24367	5.55556	Reactome Gene Sets	6	Depyrimidination	22.1922	3012|3015|3018|8335|8349|85236	H2AC8|H2AZ1|H2BC3|H2AC4|H2BC21|H2BC12	-4.09005	-6.52267		2.20414	11.0574	0	2	0	0	-12.1226	31.3604
0	1	0	-5.58628	R-HSA-73728	M01	1	0	63	6	108	24367	5.55556	Reactome Gene Sets	6	RNA Polymerase I Promoter Opening	21.4877	3012|3015|3018|8335|8349|85236	H2AC8|H2AZ1|H2BC3|H2AC4|H2BC21|H2BC12	-4.01663	-6.43811		2.20414	10.864	0	2	0	0	-12.1226	31.3604
0	1	0	-5.58628	R-HSA-73929	M01	1	0	63	6	108	24367	5.55556	Reactome Gene Sets	6	Base-Excision Repair, AP Site Formation	21.4877	3012|3015|3018|8335|8349|85236	H2AC8|H2AZ1|H2BC3|H2AC4|H2BC21|H2BC12	-4.01663	-6.43811		2.20414	10.864	0	2	0	0	-12.1226	31.3604
0	1	0	-5.51853	R-HSA-5334118	M01	1	0	65	6	108	24367	5.55556	Reactome Gene Sets	6	DNA methylation	20.8265	3012|3015|3018|8335|8349|85236	H2AC8|H2AZ1|H2BC3|H2AC4|H2BC21|H2BC12	-3.95112	-6.35641		2.20414	10.6795	0	2	0	0	-12.1226	31.3604
0	1	0	-5.45298	R-HSA-5625886	M01	1	0	67	6	108	24367	5.55556	Reactome Gene Sets	6	Activated PKN1 stimulates transcription of AR (androgen receptor) regulated genes KLK2 and KLK3	20.2048	3012|3015|3018|8335|8349|85236	H2AC8|H2AZ1|H2BC3|H2AC4|H2BC21|H2BC12	-3.88368	-6.27739		2.20414	10.503	0	2	0	0	-12.1226	31.3604
0	1	0	-4.41948	R-HSA-1912422	M01	1	0	109	7	108	24367	6.48148	Reactome Gene Sets	6	Pre-NOTCH Expression and Processing	14.4894	3012|3015|3018|5870|8335|8349|85236	H2AC8|H2AZ1|H2BC3|RAB6A|H2AC4|H2BC21|H2BC12	-3.8615	-6.24611		2.36905	9.41771	0	2	0	0	-12.1226	31.3604
0	1	0	-5.42098	R-HSA-427359	M01	1	0	68	6	108	24367	5.55556	Reactome Gene Sets	6	SIRT1 negatively regulates rRNA expression	19.9077	3012|3015|3018|8335|8349|85236	H2AC8|H2AZ1|H2BC3|H2AC4|H2BC21|H2BC12	-3.85925	-6.23883		2.20414	10.4176	0	2	0	0	-12.1226	31.3604
0	1	0	-5.98253	R-HSA-8939211	M01	1	0	223	9	108	24367	8.33333	Reactome Gene Sets	6	ESR-mediated signaling	9.10575	1509|2787|2791|3012|3015|3018|8335|8349|85236	CTSD|GNG5|GNG11|H2AC8|H2AZ1|H2BC3|H2AC4|H2BC21|H2BC12	-3.80498	-6.16505		2.65952	8.11351	0	2	0	0	-12.1226	31.3604
0	1	0	-5.2682	R-HSA-212300	M01	1	0	73	6	108	24367	5.55556	Reactome Gene Sets	6	PRC2 methylates histones and DNA	18.5441	3012|3015|3018|8335|8349|85236	H2AC8|H2AZ1|H2BC3|H2AC4|H2BC21|H2BC12	-3.69949	-6.05481		2.20414	10.0164	0	2	0	0	-12.1226	31.3604
0	1	0	-5.23899	R-HSA-2299718	M01	1	0	74	6	108	24367	5.55556	Reactome Gene Sets	6	Condensation of Prophase Chromosomes	18.2935	3012|3015|3018|8335|8349|85236	H2AC8|H2AZ1|H2BC3|H2AC4|H2BC21|H2BC12	-3.67826	-6.01964		2.20414	9.94093	0	2	0	0	-12.1226	31.3604
0	1	0	-5.23899	R-HSA-606279	M01	1	0	74	6	108	24367	5.55556	Reactome Gene Sets	6	Deposition of new CENPA-containing nucleosomes at the centromere	18.2935	3012|3015|3018|8335|8349|85236	H2AC8|H2AZ1|H2BC3|H2AC4|H2BC21|H2BC12	-3.67826	-6.01964		2.20414	9.94093	0	2	0	0	-12.1226	31.3604
0	1	0	-5.23899	R-HSA-774815	M01	1	0	74	6	108	24367	5.55556	Reactome Gene Sets	6	Nucleosome assembly	18.2935	3012|3015|3018|8335|8349|85236	H2AC8|H2AZ1|H2BC3|H2AC4|H2BC21|H2BC12	-3.67826	-6.01964		2.20414	9.94093	0	2	0	0	-12.1226	31.3604
0	1	0	-5.15383	R-HSA-427389	M01	1	0	77	6	108	24367	5.55556	Reactome Gene Sets	6	ERCC6 (CSB) and EHMT2 (G9a) positively regulate rRNA expression	17.5808	3012|3015|3018|8335|8349|85236	H2AC8|H2AZ1|H2BC3|H2AC4|H2BC21|H2BC12	-3.59805	-5.91716		2.20414	9.7231	0	2	0	0	-12.1226	31.3604
0	1	0	-5.099	R-HSA-1221632	M01	1	0	79	6	108	24367	5.55556	Reactome Gene Sets	6	Meiotic synapsis	17.1357	3012|3015|3018|8335|8349|85236	H2AC8|H2AZ1|H2BC3|H2AC4|H2BC21|H2BC12	-3.54587	-5.8512		2.20414	9.58459	0	2	0	0	-12.1226	31.3604
0	1	0	-4.9182	R-HSA-912446	M01	1	0	86	6	108	24367	5.55556	Reactome Gene Sets	6	Meiotic recombination	15.741	3012|3015|3018|8335|8349|85236	H2AC8|H2AZ1|H2BC3|H2AC4|H2BC21|H2BC12	-3.37544	-5.63384		2.20414	9.13712	0	2	0	0	-12.1226	31.3604
0	1	0	-4.82184	R-HSA-157579	M01	1	0	90	6	108	24367	5.55556	Reactome Gene Sets	6	Telomere Maintenance	15.0414	3012|3015|3018|8335|8349|85236	H2AC8|H2AZ1|H2BC3|H2AC4|H2BC21|H2BC12	-3.27817	-5.51809		2.20414	8.90431	0	2	0	0	-12.1226	31.3604
0	1	0	-4.82184	R-HSA-9616222	M01	1	0	90	6	108	24367	5.55556	Reactome Gene Sets	6	Transcriptional regulation of granulopoiesis	15.0414	3012|3015|3018|8335|8349|85236	H2AC8|H2AZ1|H2BC3|H2AC4|H2BC21|H2BC12	-3.27817	-5.51809		2.20414	8.90431	0	2	0	0	-12.1226	31.3604
0	1	0	-4.79847	R-HSA-201722	M01	1	0	91	6	108	24367	5.55556	Reactome Gene Sets	6	Formation of the beta-catenin:TCF transactivating complex	14.8761	3012|3015|3018|8335|8349|85236	H2AC8|H2AZ1|H2BC3|H2AC4|H2BC21|H2BC12	-3.26434	-5.49002		2.20414	8.84843	0	2	0	0	-12.1226	31.3604
0	1	0	-4.79847	R-HSA-5250924	M01	1	0	91	6	108	24367	5.55556	Reactome Gene Sets	6	B-WICH complex positively regulates rRNA expression	14.8761	3012|3015|3018|8335|8349|85236	H2AC8|H2AZ1|H2BC3|H2AC4|H2BC21|H2BC12	-3.26434	-5.49002		2.20414	8.84843	0	2	0	0	-12.1226	31.3604
0	1	0	-4.79847	R-HSA-73772	M01	1	0	91	6	108	24367	5.55556	Reactome Gene Sets	6	RNA Polymerase I Promoter Escape	14.8761	3012|3015|3018|8335|8349|85236	H2AC8|H2AZ1|H2BC3|H2AC4|H2BC21|H2BC12	-3.26434	-5.49002		2.20414	8.84843	0	2	0	0	-12.1226	31.3604
0	1	0	-5.00632	R-HSA-3214847	M01	1	0	142	7	108	24367	6.48148	Reactome Gene Sets	6	HATs acetylate histones	11.1221	3012|3018|8335|8349|85236|92815|317772	H2AC8|H2BC3|H2AC4|H2BC21|H2BC12|H2AW|H2AC21	-3.25856	-5.47386		2.36905	8.07145	0	2	0	0	-12.1226	31.3604
0	1	0	-3.87425	R-HSA-68875	M01	1	0	142	7	108	24367	6.48148	Reactome Gene Sets	6	Mitotic Prophase	11.1221	3012|3015|3018|8335|8349|81876|85236	H2AC8|H2AZ1|H2BC3|H2AC4|H2BC21|RAB1B|H2BC12	-3.25856	-5.47386		2.36905	8.07145	0	2	0	0	-12.1226	31.3604
0	1	0	-4.77537	R-HSA-73884	M01	1	0	92	6	108	24367	5.55556	Reactome Gene Sets	6	Base Excision Repair	14.7144	3012|3015|3018|8335|8349|85236	H2AC8|H2AZ1|H2BC3|H2AC4|H2BC21|H2BC12	-3.25039	-5.46229		2.20414	8.79342	0	2	0	0	-12.1226	31.3604
0	1	0	-4.75254	R-HSA-1912408	M01	1	0	93	6	108	24367	5.55556	Reactome Gene Sets	6	Pre-NOTCH Transcription and Translation	14.5562	3012|3015|3018|8335|8349|85236	H2AC8|H2AZ1|H2BC3|H2AC4|H2BC21|H2BC12	-3.22637	-5.43488		2.20414	8.73926	0	2	0	0	-12.1226	31.3604
0	1	0	-4.66379	R-HSA-8936459	M01	1	0	97	6	108	24367	5.55556	Reactome Gene Sets	6	RUNX1 regulates genes involved in megakaryocyte differentiation and platelet function	13.9559	3012|3015|3018|8335|8349|85236	H2AC8|H2AZ1|H2BC3|H2AC4|H2BC21|H2BC12	-3.13959	-5.32837		2.20414	8.53073	0	2	0	0	-12.1226	31.3604
0	1	0	-4.87051	R-HSA-9018519	M01	1	0	150	7	108	24367	6.48148	Reactome Gene Sets	6	Estrogen-dependent gene expression	10.529	1509|3012|3015|3018|8335|8349|85236	CTSD|H2AC8|H2AZ1|H2BC3|H2AC4|H2BC21|H2BC12	-3.13391	-5.3163		2.36905	7.81085	0	2	0	0	-12.1226	31.3604
0	1	0	-4.47773	R-HSA-5578749	M01	1	0	106	6	108	24367	5.55556	Reactome Gene Sets	6	Transcriptional regulation by small RNAs	12.771	3012|3015|3018|8335|8349|85236	H2AC8|H2AZ1|H2BC3|H2AC4|H2BC21|H2BC12	-2.97366	-5.10524		2.20414	8.1036	0	2	0	0	-12.1226	31.3604
0	1	0	-5.09926	R-HSA-5689901	M01	1	0	37	4	84	24367	4.7619	Reactome Gene Sets	6	Metalloprotease DUBs	31.3604	3012|8335|92815|317772	H2AC8|H2AC4|H2AW|H2AC21	-2.90067	-5.09926		2.32357	10.8697	0	2	0	0	-12.1226	31.3604
0	1	0	-5.099	R-HSA-3214858	M01	1	0	79	5	84	24367	5.95238	Reactome Gene Sets	6	RMTs methylate histone arginines	18.3597	3012|3015|8335|92815|317772	H2AC8|H2AZ1|H2AC4|H2AW|H2AC21	-2.90067	-5.099		2.58154	9.08951	0	2	0	0	-12.1226	31.3604
0	1	0	-4.45812	R-HSA-5250913	M01	1	0	107	6	108	24367	5.55556	Reactome Gene Sets	6	Positive epigenetic regulation of rRNA expression	12.6516	3012|3015|3018|8335|8349|85236	H2AC8|H2AZ1|H2BC3|H2AC4|H2BC21|H2BC12	-2.95853	-5.08173		2.20414	8.05935	0	2	0	0	-12.1226	31.3604
0	1	0	-4.41948	R-HSA-427413	M01	1	0	109	6	108	24367	5.55556	Reactome Gene Sets	6	NoRC negatively regulates rRNA expression	12.4195	3012|3015|3018|8335|8349|85236	H2AC8|H2AZ1|H2BC3|H2AC4|H2BC21|H2BC12	-2.91498	-5.03543		2.20414	7.97259	0	2	0	0	-12.1226	31.3604
0	1	0	-5.02388	GO:0006342	M01	1	0	141	6	84	24367	7.14286	GO Biological Processes	19	chromatin silencing	12.344	3008|3012|3015|8335|92815|317772	H1-4|H2AC8|H2AZ1|H2AC4|H2AW|H2AC21	-2.84149	-5.02388	19_GO:0048519 negative regulation of biological process	2.80998	7.94538	0	2	0	0	-12.1226	31.3604
0	1	0	-4.3816	R-HSA-2559582	M01	1	0	111	6	108	24367	5.55556	Reactome Gene Sets	6	Senescence-Associated Secretory Phenotype (SASP)	12.1957	3012|3015|3018|8335|8349|85236	H2AC8|H2AZ1|H2BC3|H2AC4|H2BC21|H2BC12	-2.89366	-4.99005		2.20414	7.88807	0	2	0	0	-12.1226	31.3604
0	1	0	-4.3816	R-HSA-73854	M01	1	0	111	6	108	24367	5.55556	Reactome Gene Sets	6	RNA Polymerase I Promoter Clearance	12.1957	3012|3015|3018|8335|8349|85236	H2AC8|H2AZ1|H2BC3|H2AC4|H2BC21|H2BC12	-2.89366	-4.99005		2.20414	7.88807	0	2	0	0	-12.1226	31.3604
0	1	0	-4.36293	R-HSA-5250941	M01	1	0	112	6	108	24367	5.55556	Reactome Gene Sets	6	Negative epigenetic regulation of rRNA expression	12.0868	3012|3015|3018|8335|8349|85236	H2AC8|H2AZ1|H2BC3|H2AC4|H2BC21|H2BC12	-2.87389	-4.96769		2.20414	7.84662	0	2	0	0	-12.1226	31.3604
0	1	0	-4.32614	R-HSA-73864	M01	1	0	114	6	108	24367	5.55556	Reactome Gene Sets	6	RNA Polymerase I Transcription	11.8748	3012|3015|3018|8335|8349|85236	H2AC8|H2AZ1|H2BC3|H2AC4|H2BC21|H2BC12	-2.8324	-4.92362		2.20414	7.76527	0	2	0	0	-12.1226	31.3604
0	1	0	-4.2546	R-HSA-1500620	M01	1	0	118	6	108	24367	5.55556	Reactome Gene Sets	6	Meiosis	11.4722	3012|3015|3018|8335|8349|85236	H2AC8|H2AZ1|H2BC3|H2AC4|H2BC21|H2BC12	-2.76438	-4.83797		2.20414	7.60853	0	2	0	0	-12.1226	31.3604
0	1	0	-4.2546	R-HSA-73886	M01	1	0	118	6	108	24367	5.55556	Reactome Gene Sets	6	Chromosome Maintenance	11.4722	3012|3015|3018|8335|8349|85236	H2AC8|H2AZ1|H2BC3|H2AC4|H2BC21|H2BC12	-2.76438	-4.83797		2.20414	7.60853	0	2	0	0	-12.1226	31.3604
0	1	0	-4.78958	GO:0045814	M01	1	0	155	6	84	24367	7.14286	GO Biological Processes	19	negative regulation of gene expression, epigenetic	11.229	3008|3012|3015|8335|92815|317772	H1-4|H2AC8|H2AZ1|H2AC4|H2AW|H2AC21	-2.6773	-4.78958	19_GO:0048519 negative regulation of biological process	2.80998	7.5139	0	2	0	0	-12.1226	31.3604
0	1	0	-4.20266	R-HSA-5617472	M01	1	0	121	6	108	24367	5.55556	Reactome Gene Sets	6	Activation of anterior HOX genes in hindbrain development during early embryogenesis	11.1878	3012|3015|3018|8335|8349|85236	H2AC8|H2AZ1|H2BC3|H2AC4|H2BC21|H2BC12	-2.71438	-4.7758		2.20414	7.49584	0	2	0	0	-12.1226	31.3604
0	1	0	-4.20266	R-HSA-5619507	M01	1	0	121	6	108	24367	5.55556	Reactome Gene Sets	6	Activation of HOX genes during differentiation	11.1878	3012|3015|3018|8335|8349|85236	H2AC8|H2AZ1|H2BC3|H2AC4|H2BC21|H2BC12	-2.71438	-4.7758		2.20414	7.49584	0	2	0	0	-12.1226	31.3604
0	1	0	-3.82114	R-HSA-195721	M01	1	0	332	9	108	24367	8.33333	Reactome Gene Sets	6	Signaling by WNT	6.11621	2787|2791|3012|3015|3018|5879|8335|8349|85236	GNG5|GNG11|H2AC8|H2AZ1|H2BC3|RAC1|H2AC4|H2BC21|H2BC12	-2.70506	-4.75935		2.65952	6.26272	0	2	0	0	-12.1226	31.3604
0	1	0	-4.10284	R-HSA-2559580	M01	1	0	127	6	108	24367	5.55556	Reactome Gene Sets	6	Oxidative Stress Induced Senescence	10.6592	3012|3015|3018|8335|8349|85236	H2AC8|H2AZ1|H2BC3|H2AC4|H2BC21|H2BC12	-2.62509	-4.65639		2.20414	7.28192	0	2	0	0	-12.1226	31.3604
0	1	0	-4.05484	R-HSA-8939236	M01	1	0	130	6	108	24367	5.55556	Reactome Gene Sets	6	RUNX1 regulates transcription of genes involved in differentiation of HSCs	10.4132	3012|3015|3018|8335|8349|85236	H2AC8|H2AZ1|H2BC3|H2AC4|H2BC21|H2BC12	-2.58092	-4.599		2.20414	7.18025	0	2	0	0	-12.1226	31.3604
0	1	0	-4.19336	R-HSA-2559583	M01	1	0	198	7	108	24367	6.48148	Reactome Gene Sets	6	Cellular Senescence	7.97648	3008|3012|3015|3018|8335|8349|85236	H1-4|H2AC8|H2AZ1|H2BC3|H2AC4|H2BC21|H2BC12	-2.52736	-4.5326		2.36905	6.57668	0	2	0	0	-12.1226	31.3604
0	1	0	-4.34123	R-HSA-3247509	M01	1	0	274	8	108	24367	7.40741	Reactome Gene Sets	6	Chromatin modifying enzymes	6.58746	3012|3015|3018|8335|8349|85236|92815|317772	H2AC8|H2AZ1|H2BC3|H2AC4|H2BC21|H2BC12|H2AW|H2AC21	-2.5149	-4.51179		2.52005	6.206	0	2	0	0	-12.1226	31.3604
0	1	0	-4.34123	R-HSA-4839726	M01	1	0	274	8	108	24367	7.40741	Reactome Gene Sets	6	Chromatin organization	6.58746	3012|3015|3018|8335|8349|85236|92815|317772	H2AC8|H2AZ1|H2BC3|H2AC4|H2BC21|H2BC12|H2AW|H2AC21	-2.5149	-4.51179		2.52005	6.206	0	2	0	0	-12.1226	31.3604
0	1	0	-3.96237	R-HSA-211000	M01	1	0	136	6	108	24367	5.55556	Reactome Gene Sets	6	Gene Silencing by RNA	9.95384	3012|3015|3018|8335|8349|85236	H2AC8|H2AZ1|H2BC3|H2AC4|H2BC21|H2BC12	-2.49849	-4.48847		2.20414	6.98652	0	2	0	0	-12.1226	31.3604
0	1	0	-4.12171	R-HSA-9610379	M01	1	0	204	7	108	24367	6.48148	Reactome Gene Sets	6	HCMV Late Events	7.74188	3012|3018|8335|8349|85236|92815|317772	H2AC8|H2BC3|H2AC4|H2BC21|H2BC12|H2AW|H2AC21	-2.46321	-4.44988		2.36905	6.4519	0	2	0	0	-12.1226	31.3604
0	1	0	-3.85996	R-HSA-1474165	M01	1	0	143	6	108	24367	5.55556	Reactome Gene Sets	6	Reproduction	9.46659	3012|3015|3018|8335|8349|85236	H2AC8|H2AZ1|H2BC3|H2AC4|H2BC21|H2BC12	-2.39534	-4.36614		2.20414	6.77518	0	2	0	0	-12.1226	31.3604
0	1	0	-3.94159	R-HSA-5689880	M01	1	0	220	7	108	24367	6.48148	Reactome Gene Sets	6	Ub-specific processing proteases	7.17883	3012|3018|8335|8349|85236|92815|317772	H2AC8|H2BC3|H2AC4|H2BC21|H2BC12|H2AW|H2AC21	-2.2941	-4.24213		2.36905	6.14262	0	2	0	0	-12.1226	31.3604
0	1	0	-3.74945	R-HSA-212165	M01	1	0	151	6	108	24367	5.55556	Reactome Gene Sets	6	Epigenetic regulation of gene expression	8.96505	3012|3015|3018|8335|8349|85236	H2AC8|H2AZ1|H2BC3|H2AC4|H2BC21|H2BC12	-2.28804	-4.23424		2.20414	6.55078	0	2	0	0	-12.1226	31.3604
0	1	0	-3.78559	R-HSA-9609690	M01	1	0	235	7	108	24367	6.48148	Reactome Gene Sets	6	HCMV Early Events	6.72061	3012|3018|8335|8349|85236|92815|317772	H2AC8|H2BC3|H2AC4|H2BC21|H2BC12|H2AW|H2AC21	-2.14303	-4.06246		2.36905	5.87959	0	2	0	0	-12.1226	31.3604
0	1	0	-2.86824	R-HSA-157118	M01	1	0	236	7	108	24367	6.48148	Reactome Gene Sets	6	Signaling by NOTCH	6.69213	3012|3015|3018|5870|8335|8349|85236	H2AC8|H2AZ1|H2BC3|RAB6A|H2AC4|H2BC21|H2BC12	-2.13325	-4.05095		2.36905	5.86288	0	2	0	0	-12.1226	31.3604
0	1	0	-3.65627	R-HSA-8953897	M01	1	0	599	9	84	24367	10.7143	Reactome Gene Sets	6	Cellular responses to external stimuli	4.35851	1465|3008|3012|3015|3018|6201|8335|54205|85236	CSRP1|H1-4|H2AC8|H2AZ1|H2BC3|RPS7|H2AC4|CYCS|H2BC12	-1.77965	-3.65627		3.37468	4.89491	0	2	0	0	-12.1226	31.3604
0	1	0	-3.29748	R-HSA-9609646	M01	1	0	290	7	108	24367	6.48148	Reactome Gene Sets	6	HCMV Infection	5.44601	3012|3018|8335|8349|85236|92815|317772	H2AC8|H2BC3|H2AC4|H2BC21|H2BC12|H2AW|H2AC21	-1.6523	-3.50187		2.36905	5.08201	0	2	0	0	-12.1226	31.3604
0	1	0	-3.24308	R-HSA-5688426	M01	1	0	297	7	108	24367	6.48148	Reactome Gene Sets	6	Deubiquitination	5.31765	3012|3018|8335|8349|85236|92815|317772	H2AC8|H2BC3|H2AC4|H2BC21|H2BC12|H2AW|H2AC21	-1.59903	-3.43957		2.36905	4.99523	0	2	0	0	-12.1226	31.3604
0	1	0	-3.36463	R-HSA-5689603	M01	1	0	102	4	84	24367	4.7619	Reactome Gene Sets	6	UCH proteinases	11.3758	3012|8335|92815|317772	H2AC8|H2AC4|H2AW|H2AC21	-1.56272	-3.36463		2.32357	6.17608	0	2	0	0	-12.1226	31.3604
0	1	0	-2.49421	R-HSA-68886	M01	1	0	417	8	108	24367	7.40741	Reactome Gene Sets	6	M Phase	4.32845	3012|3015|3018|8335|8349|22919|81876|85236	H2AC8|H2AZ1|H2BC3|H2AC4|H2BC21|MAPRE1|RAB1B|H2BC12	-1.43957	-3.26313		2.52005	4.5743	0	2	0	0	-12.1226	31.3604
0	1	0	-2.89277	R-HSA-201681	M01	1	0	233	6	108	24367	5.55556	Reactome Gene Sets	6	TCF dependent signaling in response to WNT	5.80997	3012|3015|3018|8335|8349|85236	H2AC8|H2AZ1|H2BC3|H2AC4|H2BC21|H2BC12	-1.4021	-3.21543		2.20414	4.92235	0	2	0	0	-12.1226	31.3604
0	1	0	-2.84406	R-HSA-8878171	M01	1	0	239	6	108	24367	5.55556	Reactome Gene Sets	6	Transcriptional regulation by RUNX1	5.66411	3012|3015|3018|8335|8349|85236	H2AC8|H2AZ1|H2BC3|H2AC4|H2BC21|H2BC12	-1.36217	-3.15773		2.20414	4.83476	0	2	0	0	-12.1226	31.3604
0	1	0	-2.49301	R-HSA-69278	M01	1	0	560	9	108	24367	8.33333	Reactome Gene Sets	6	Cell Cycle, Mitotic	3.62604	3012|3015|3018|4218|8335|8349|22919|81876|85236	H2AC8|H2AZ1|H2BC3|RAB8A|H2AC4|H2BC21|MAPRE1|RAB1B|H2BC12	-1.27664	-3.05836		2.65952	4.1948	0	2	0	0	-12.1226	31.3604
0	1	0	-3.03363	R-HSA-2262752	M01	1	0	585	8	84	24367	9.52381	Reactome Gene Sets	6	Cellular responses to stress	3.96695	3008|3012|3015|3018|6201|8335|54205|85236	H1-4|H2AC8|H2AZ1|H2BC3|RPS7|H2AC4|CYCS|H2BC12	-1.31015	-3.03363		3.20282	4.27213	0	2	0	0	-12.1226	31.3604
0	1	0	-2.95167	R-HSA-8866654	M01	1	0	59	3	84	24367	3.57143	Reactome Gene Sets	6	E3 ubiquitin ligases ubiquitinate target proteins	14.75	3018|7332|85236	H2BC3|UBE2L3|H2BC12	-1.24535	-2.95167		2.02481	6.2192	0	2	0	0	-12.1226	31.3604
0	1	0	-2.41241	GO:0034728	M01	1	0	185	5	108	24367	4.62963	GO Biological Processes	19	nucleosome organization	6.09785	3008|3018|8349|85236|92815	H1-4|H2BC3|H2BC21|H2BC12|H2AW	-1.10587	-2.84863	19_GO:0071840 cellular component organization or biogenesis	2.02194	4.64402	0	2	0	0	-12.1226	31.3604
0	1	0	-2.36327	GO:0006333	M01	1	0	191	5	108	24367	4.62963	GO Biological Processes	19	chromatin assembly or disassembly	5.90629	3008|3018|8349|85236|92815	H1-4|H2BC3|H2BC21|H2BC12|H2AW	-1.05849	-2.78765	19_GO:0071840 cellular component organization or biogenesis	2.02194	4.54198	0	2	0	0	-12.1226	31.3604
0	1	0	-2.5871	R-HSA-8852135	M01	1	0	79	3	84	24367	3.57143	Reactome Gene Sets	6	Protein ubiquitination	11.0158	3018|7332|85236	H2BC3|UBE2L3|H2BC12	-0.93731	-2.5871		2.02481	5.24427	0	2	0	0	-12.1226	31.3604
0	1	0	-2.06598	R-HSA-1640170	M01	1	0	673	9	108	24367	8.33333	Reactome Gene Sets	6	Cell Cycle	3.01721	3012|3015|3018|4218|8335|8349|22919|81876|85236	H2AC8|H2AZ1|H2BC3|RAB8A|H2AC4|H2BC21|MAPRE1|RAB1B|H2BC12	-0.824357	-2.51405		2.65952	3.54085	0	2	0	0	-12.1226	31.3604
0	1	0	-2.22216	R-HSA-73894	M01	1	0	334	6	108	24367	5.55556	Reactome Gene Sets	6	DNA Repair	4.05306	3012|3015|3018|8335|8349|85236	H2AC8|H2AZ1|H2BC3|H2AC4|H2BC21|H2BC12	-0.750417	-2.4241		2.20414	3.74863	0	2	0	0	-12.1226	31.3604
1	1	-4.13674	-8.30695	GO:0002526	M11	2	0	222	14	108	24367	12.963	GO Biological Processes	19	acute inflammatory response	14.2283	2|325|718|720|721|727|1191|3133|3240|3250|3700|5004|5265|6288	A2M|APCS|C3|C4A|C4B|C5|CLU|HLA-E|HP|HPR|ITIH4|ORM1|SERPINA1|SAA1	-8.08587	-11.9279	19_GO:0050896 response to stimulus	3.23216	13.211	0	3	1	1	-11.9279	181.302
0	1	0	-10.6204	R-HSA-174577	M01	1	0	8	5	84	24367	5.95238	Reactome Gene Sets	6	Activation of C3 and C5	181.302	718|720|721|727|100293534	C3|C4A|C4B|C5|C4B_2	-6.77844	-10.6204		2.58154	29.9983	0	3	0	0	-11.9279	181.302
1	1	-2.23479	-7.33865	GO:0006959	M11	2	0	361	15	108	24367	13.8889	GO Biological Processes	19	humoral immune response	9.37481	2|325|718|720|721|727|1191|2243|2244|3133|3273|6280|8349|85236|100423062	A2M|APCS|C3|C4A|C4B|C5|CLU|FGA|FGB|HLA-E|HRG|S100A9|H2BC21|H2BC12|IGLL5	-7.07577	-10.1644	19_GO:0002376 immune system process	3.32776	10.6964	0	3	0	0	-11.9279	181.302
0	1	0	-9.51814	hsa04610	M01	1	0	79	9	108	24367	8.33333	KEGG Pathway	24	Complement and coagulation cascades	25.7036	2|718|720|721|727|1191|2243|2244|5265	A2M|C3|C4A|C4B|C5|CLU|FGA|FGB|SERPINA1	-7.07178	-10.1264		2.65952	14.6739	0	3	0	0	-11.9279	181.302
0	1	0	-6.32298	GO:0072376	M01	1	0	201	10	108	24367	9.25926	GO Biological Processes	19	protein activation cascade	11.2249	2|325|718|720|721|727|1191|2243|2244|100423062	A2M|APCS|C3|C4A|C4B|C5|CLU|FGA|FGB|IGLL5	-4.95436	-7.65022	19_GO:0050896 response to stimulus	2.78919	9.7123	0	3	0	0	-11.9279	181.302
0	1	0	-6.22859	R-HSA-977606	M01	1	0	47	6	108	24367	5.55556	Reactome Gene Sets	6	Regulation of Complement cascade	28.8026	718|720|721|727|1191|100293534	C3|C4A|C4B|C5|CLU|C4B_2	-4.5943	-7.21443		2.20414	12.7298	0	3	0	0	-11.9279	181.302
0	1	0	-5.76623	R-HSA-166658	M01	1	0	58	6	108	24367	5.55556	Reactome Gene Sets	6	Complement cascade	23.34	718|720|721|727|1191|100293534	C3|C4A|C4B|C5|CLU|C4B_2	-4.19309	-6.65529		2.20414	11.3653	0	3	0	0	-11.9279	181.302
0	1	0	-5.00627	GO:0050727	M01	1	0	508	13	108	24367	12.037	GO Biological Processes	19	regulation of inflammatory response	5.77375	2|325|348|718|720|721|727|1191|3133|6280|6288|6352|7791	A2M|APCS|APOE|C3|C4A|C4B|C5|CLU|HLA-E|S100A9|SAA1|CCL5|ZYX	-3.97188	-6.3879	19_GO:0050896 response to stimulus	3.13111	7.25492	0	3	0	0	-11.9279	181.302
0	1	0	-5.69393	R-HSA-8957275	M01	1	0	108	7	108	24367	6.48148	Reactome Gene Sets	6	Post-translational protein phosphorylation	14.6235	348|718|720|721|1356|2243|5265	APOE|C3|C4A|C4B|CP|FGA|SERPINA1	-3.88368	-6.27336		2.36905	9.46745	0	3	0	0	-11.9279	181.302
0	1	0	-3.62005	GO:0002673	M01	1	0	161	8	108	24367	7.40741	GO Biological Processes	19	regulation of acute inflammatory response	11.211	2|325|718|720|721|727|1191|3133	A2M|APCS|C3|C4A|C4B|C5|CLU|HLA-E	-3.84247	-6.21219	19_GO:0050896 response to stimulus	2.52005	8.67332	0	3	0	0	-11.9279	181.302
0	1	0	-5.95595	R-HSA-166663	M01	1	0	23	4	84	24367	4.7619	Reactome Gene Sets	6	Initial triggering of complement	50.4493	718|720|721|100293534	C3|C4A|C4B|C4B_2	-3.51765	-5.95595		2.32357	13.9543	0	3	0	0	-11.9279	181.302
0	1	0	-4.45084	GO:0006956	M01	1	0	178	8	108	24367	7.40741	GO Biological Processes	19	complement activation	10.1402	2|325|718|720|721|727|1191|100423062	A2M|APCS|C3|C4A|C4B|C5|CLU|IGLL5	-3.57243	-5.88294	19_GO:0002376 immune system process	2.52005	8.16632	0	3	0	0	-11.9279	181.302
0	1	0	-5.32478	R-HSA-381426	M01	1	0	125	7	108	24367	6.48148	Reactome Gene Sets	6	Regulation of Insulin-like Growth Factor (IGF) transport and uptake by Insulin-like Growth Factor Bi	12.6347	348|718|720|721|1356|2243|5265	APOE|C3|C4A|C4B|CP|FGA|SERPINA1	-3.54587	-5.84379		2.36905	8.70152	0	3	0	0	-11.9279	181.302
0	1	0	-4.67918	GO:0043277	M01	1	0	47	5	108	24367	4.62963	GO Biological Processes	19	apoptotic cell clearance	24.0022	718|720|721|5879|51552	C3|C4A|C4B|RAC1|RAB14	-3.41609	-5.68598	19_GO:0051179 localization	2.02194	10.5318	0	3	0	0	-11.9279	181.302
0	1	0	-5.66041	GO:2000427	M01	1	0	8	3	84	24367	3.57143	GO Biological Processes	19	positive regulation of apoptotic cell clearance	108.781	718|720|721	C3|C4A|C4B	-3.29205	-5.66041	19_GO:0048518 positive regulation of biological process	2.02481	17.9324	0	3	0	0	-11.9279	181.302
0	1	0	-5.65212	GO:0052548	M01	1	0	429	10	84	24367	11.9048	GO Biological Processes	19	regulation of endopeptidase activity	6.76185	2|718|720|721|727|1509|3273|5265|6280|54205	A2M|C3|C4A|C4B|C5|CTSD|HRG|SERPINA1|S100A9|CYCS	-3.29205	-5.65212	19_GO:0008152 metabolic process	3.53343	7.08153	0	3	0	0	-11.9279	181.302
0	1	0	-3.88865	GO:0006958	M01	1	0	141	7	108	24367	6.48148	GO Biological Processes	19	complement activation, classical pathway	11.201	325|718|720|721|727|1191|100423062	APCS|C3|C4A|C4B|C5|CLU|IGLL5	-3.26434	-5.49424	19_GO:0002376 immune system process	2.36905	8.10549	0	3	0	0	-11.9279	181.302
0	1	0	-5.38343	GO:0052547	M01	1	0	460	10	84	24367	11.9048	GO Biological Processes	19	regulation of peptidase activity	6.30616	2|718|720|721|727|1509|3273|5265|6280|54205	A2M|C3|C4A|C4B|C5|CTSD|HRG|SERPINA1|S100A9|CYCS	-3.0937	-5.38343	19_GO:0008152 metabolic process	3.53343	6.75736	0	3	0	0	-11.9279	181.302
0	1	0	-5.33159	GO:2000425	M01	1	0	10	3	84	24367	3.57143	GO Biological Processes	19	regulation of apoptotic cell clearance	87.025	718|720|721	C3|C4A|C4B	-3.06258	-5.33159	19_GO:0071840 cellular component organization or biogenesis	2.02481	16.0027	0	3	0	0	-11.9279	181.302
1	1	-3.31572	-3.57727	GO:0043687	M11	2	0	364	10	108	24367	9.25926	GO Biological Processes	19	post-translational protein modification	6.19836	348|718|720|1356|2243|4218|5265|8766|9230|81876	APOE|C3|C4A|CP|FGA|RAB8A|SERPINA1|RAB11A|RAB11B|RAB1B	-3.11325	-5.28623	19_GO:0008152 metabolic process	2.78919	6.66733	0	3	0	0	-11.9279	181.302
0	1	0	-3.70966	GO:0002455	M01	1	0	154	7	108	24367	6.48148	GO Biological Processes	19	humoral immune response mediated by circulating immunoglobulin	10.2555	325|718|720|721|727|1191|100423062	APCS|C3|C4A|C4B|C5|CLU|IGLL5	-3.07107	-5.24095	19_GO:0002376 immune system process	2.36905	7.6878	0	3	0	0	-11.9279	181.302
0	1	0	-2.96001	GO:0016064	M01	1	0	225	8	108	24367	7.40741	GO Biological Processes	19	immunoglobulin mediated immune response	8.02206	325|718|720|721|727|1191|3133|100423062	APCS|C3|C4A|C4B|C5|CLU|HLA-E|IGLL5	-2.99423	-5.12865	19_GO:0002376 immune system process	2.52005	7.06052	0	3	0	0	-11.9279	181.302
0	1	0	-2.93448	GO:0019724	M01	1	0	228	8	108	24367	7.40741	GO Biological Processes	19	B cell mediated immunity	7.9165	325|718|720|721|727|1191|3133|100423062	APCS|C3|C4A|C4B|C5|CLU|HLA-E|IGLL5	-2.96067	-5.08665	19_GO:0002376 immune system process	2.52005	7.00103	0	3	0	0	-11.9279	181.302
0	1	0	-3.18315	GO:0002250	M01	1	0	696	13	108	24367	12.037	GO Biological Processes	19	adaptive immune response	4.21417	325|718|720|721|727|1191|2243|2244|3107|3133|28782|28988|100423062	APCS|C3|C4A|C4B|C5|CLU|FGA|FGB|HLA-C|HLA-E|IGLV5-39|DBNL|IGLL5	-2.80244	-4.8911	19_GO:0002376 immune system process	3.13111	5.74028	0	3	0	0	-11.9279	181.302
0	1	0	-4.29004	GO:0030449	M01	1	0	116	6	108	24367	5.55556	GO Biological Processes	19	regulation of complement activation	11.67	2|718|720|721|727|1191	A2M|C3|C4A|C4B|C5|CLU	-2.79428	-4.88039	19_GO:0002376 immune system process	2.20414	7.68594	0	3	0	0	-11.9279	181.302
0	1	0	-4.27224	GO:2000257	M01	1	0	117	6	108	24367	5.55556	GO Biological Processes	19	regulation of protein activation cascade	11.5703	2|718|720|721|727|1191	A2M|C3|C4A|C4B|C5|CLU	-2.78053	-4.85908	19_GO:0050896 response to stimulus	2.20414	7.647	0	3	0	0	-11.9279	181.302
0	1	0	-4.56126	GO:0010951	M01	1	0	253	8	108	24367	7.40741	GO Biological Processes	19	negative regulation of endopeptidase activity	7.13424	2|718|720|721|727|3273|3700|5265	A2M|C3|C4A|C4B|C5|HRG|ITIH4|SERPINA1	-2.70506	-4.75935	19_GO:0048519 negative regulation of biological process	2.52005	6.54416	0	3	0	0	-11.9279	181.302
0	1	0	-4.42273	GO:0010466	M01	1	0	266	8	108	24367	7.40741	GO Biological Processes	19	negative regulation of peptidase activity	6.78558	2|718|720|721|727|3273|3700|5265	A2M|C3|C4A|C4B|C5|HRG|ITIH4|SERPINA1	-2.58319	-4.60344	19_GO:0048519 negative regulation of biological process	2.52005	6.33049	0	3	0	0	-11.9279	181.302
0	1	0	-3.97747	GO:0002920	M01	1	0	135	6	108	24367	5.55556	GO Biological Processes	19	regulation of humoral immune response	10.0276	2|718|720|721|727|1191	A2M|C3|C4A|C4B|C5|CLU	-2.51169	-4.50651	19_GO:0002376 immune system process	2.20414	7.01796	0	3	0	0	-11.9279	181.302
0	1	0	-4.39514	GO:0045861	M01	1	0	368	9	108	24367	8.33333	GO Biological Processes	19	negative regulation of proteolysis	5.51789	2|718|720|721|727|3273|3700|5265|6201	A2M|C3|C4A|C4B|C5|HRG|ITIH4|SERPINA1|RPS7	-2.43082	-4.40949	19_GO:0048519 negative regulation of biological process	2.65952	5.82681	0	3	0	0	-11.9279	181.302
0	1	0	-4.37572	hsa05150	M01	1	0	56	4	84	24367	4.7619	KEGG Pathway	24	Staphylococcus aureus infection	20.7202	718|720|721|727	C3|C4A|C4B|C5	-2.36092	-4.37572		2.32357	8.68931	0	3	0	0	-11.9279	181.302
0	1	0	-3.66079	GO:0051346	M01	1	0	470	10	108	24367	9.25926	GO Biological Processes	19	negative regulation of hydrolase activity	4.80043	2|325|345|718|720|721|727|3273|3700|5265	A2M|APCS|APOC3|C3|C4A|C4B|C5|HRG|ITIH4|SERPINA1	-2.36784	-4.33284	19_GO:0065007 biological regulation	2.78919	5.55109	0	3	0	0	-11.9279	181.302
0	1	0	-3.8617	GO:0016485	M01	1	0	327	8	108	24367	7.40741	GO Biological Processes	19	protein processing	5.51976	2|718|720|721|727|1191|2243|2244	A2M|C3|C4A|C4B|C5|CLU|FGA|FGB	-2.06641	-3.97389	19_GO:0008152 metabolic process	2.52005	5.49022	0	3	0	0	-11.9279	181.302
0	1	0	-3.85525	hsa05133	M01	1	0	76	4	84	24367	4.7619	KEGG Pathway	24	Pertussis	15.2675	718|720|721|727	C3|C4A|C4B|C5	-1.94608	-3.85525		2.32357	7.32679	0	3	0	0	-11.9279	181.302
0	1	0	-3.39708	GO:0070613	M01	1	0	180	6	108	24367	5.55556	GO Biological Processes	19	regulation of protein processing	7.52068	2|718|720|721|727|1191	A2M|C3|C4A|C4B|C5|CLU	-1.92172	-3.81432	19_GO:0008152 metabolic process	2.20414	5.85876	0	3	0	0	-11.9279	181.302
0	1	0	-3.37515	GO:1903317	M01	1	0	182	6	108	24367	5.55556	GO Biological Processes	19	regulation of protein maturation	7.43803	2|718|720|721|727|1191	A2M|C3|C4A|C4B|C5|CLU	-1.89886	-3.78822	19_GO:0008152 metabolic process	2.20414	5.81679	0	3	0	0	-11.9279	181.302
0	1	0	-2.06892	GO:0002449	M01	1	0	364	8	108	24367	7.40741	GO Biological Processes	19	lymphocyte mediated immunity	4.95869	325|718|720|721|727|1191|3133|100423062	APCS|C3|C4A|C4B|C5|CLU|HLA-E|IGLL5	-1.78413	-3.65607	19_GO:0002376 immune system process	2.52005	5.07735	0	3	0	0	-11.9279	181.302
0	1	0	-2.05927	GO:0002460	M01	1	0	366	8	108	24367	7.40741	GO Biological Processes	19	adaptive immune response based on somatic recombination of immune receptors built from immunoglobuli	4.93159	325|718|720|721|727|1191|3133|100423062	APCS|C3|C4A|C4B|C5|CLU|HLA-E|IGLL5	-1.774	-3.64001	19_GO:0002376 immune system process	2.52005	5.05664	0	3	0	0	-11.9279	181.302
0	1	0	-3.35737	GO:0051604	M01	1	0	396	8	108	24367	7.40741	GO Biological Processes	19	protein maturation	4.55799	2|718|720|721|727|1191|2243|2244	A2M|C3|C4A|C4B|C5|CLU|FGA|FGB	-1.57629	-3.4111	19_GO:0008152 metabolic process	2.52005	4.76295	0	3	0	0	-11.9279	181.302
0	1	0	-2.69896	GO:0045807	M01	1	0	154	5	108	24367	4.62963	GO Biological Processes	19	positive regulation of endocytosis	7.32534	348|718|720|721|1191	APOE|C3|C4A|C4B|CLU	-1.39485	-3.20476	19_GO:0048518 positive regulation of biological process	2.02194	5.25397	0	3	0	0	-11.9279	181.302
0	1	0	-2.79189	GO:0050766	M01	1	0	67	3	84	24367	3.57143	GO Biological Processes	19	positive regulation of phagocytosis	12.9888	718|720|721	C3|C4A|C4B	-1.11426	-2.79189	19_GO:0048518 positive regulation of biological process	2.02481	5.77951	0	3	0	0	-11.9279	181.302
0	1	0	-2.34841	GO:0050764	M01	1	0	96	3	84	24367	3.57143	GO Biological Processes	19	regulation of phagocytosis	9.0651	718|720|721	C3|C4A|C4B	-0.741107	-2.34841	19_GO:0071840 cellular component organization or biogenesis	2.02481	4.65674	0	3	0	0	-11.9279	181.302
1	1	-3.85278	-8.75925	R-HSA-76002	M11	2	0	263	14	108	24367	12.963	Reactome Gene Sets	6	Platelet activation, signaling and aggregation	12.0102	2|308|1191|2243|2244|2787|2791|3273|3700|5004|5265|5341|5879|5908	A2M|ANXA5|CLU|FGA|FGB|GNG5|GNG11|HRG|ITIH4|ORM1|SERPINA1|PLEK|RAC1|RAP1B	-7.49689	-10.9332		3.23216	11.9783	0	4	1	1	-10.9332	58.0167
1	1	-3.52399	-7.83846	GO:0002576	M11	2	0	128	10	108	24367	9.25926	GO Biological Processes	19	platelet degranulation	17.6266	2|308|1191|2243|2244|3273|3700|5004|5265|5341	A2M|ANXA5|CLU|FGA|FGB|HRG|ITIH4|ORM1|SERPINA1|PLEK	-6.59503	-9.55162	19_GO:0051179 localization	2.78919	12.584	0	4	0	0	-10.9332	58.0167
1	1	-3.51406	-7.81186	R-HSA-114608	M11	2	0	129	10	108	24367	9.25926	Reactome Gene Sets	6	Platelet degranulation	17.49	2|308|1191|2243|2244|3273|3700|5004|5265|5341	A2M|ANXA5|CLU|FGA|FGB|HRG|ITIH4|ORM1|SERPINA1|PLEK	-6.59503	-9.51817		2.78919	12.5295	0	4	0	0	-10.9332	58.0167
1	1	-3.4656	-7.68211	R-HSA-76005	M11	2	0	134	10	108	24367	9.25926	Reactome Gene Sets	6	Response to elevated platelet cytosolic Ca2+	16.8373	2|308|1191|2243|2244|3273|3700|5004|5265|5341	A2M|ANXA5|CLU|FGA|FGB|HRG|ITIH4|ORM1|SERPINA1|PLEK	-6.46729	-9.35504		2.78919	12.2659	0	4	0	0	-10.9332	58.0167
1	1	-2.32125	-8.74345	GO:0007596	M11	2	0	336	12	84	24367	14.2857	GO Biological Processes	19	blood coagulation	10.3601	2|308|348|1465|2243|2244|3273|3611|5265|5341|6288|30845	A2M|ANXA5|APOE|CSRP1|FGA|FGB|HRG|ILK|SERPINA1|PLEK|SAA1|EHD3	-5.48386	-8.74345	19_GO:0032501 multicellular organismal process	3.81802	10.1612	0	4	0	0	-10.9332	58.0167
0	1	0	-8.69942	GO:0050878	M01	1	0	507	14	84	24367	16.6667	GO Biological Processes	19	regulation of body fluid levels	8.01019	2|308|348|1465|2243|2244|3273|3611|4830|5265|5341|6288|8766|30845	A2M|ANXA5|APOE|CSRP1|FGA|FGB|HRG|ILK|NME1|SERPINA1|PLEK|SAA1|RAB11A|EHD3	-5.48386	-8.69942	19_GO:0065007 biological regulation	4.06625	9.38165	0	4	0	0	-10.9332	58.0167
1	1	-2.30341	-8.67116	GO:0007599	M11	2	0	341	12	84	24367	14.2857	GO Biological Processes	19	hemostasis	10.2082	2|308|348|1465|2243|2244|3273|3611|5265|5341|6288|30845	A2M|ANXA5|APOE|CSRP1|FGA|FGB|HRG|ILK|SERPINA1|PLEK|SAA1|EHD3	-5.48386	-8.67116	19_GO:0065007 biological regulation	3.81802	10.0715	0	4	0	0	-10.9332	58.0167
1	1	-2.29987	-8.65684	GO:0050817	M11	2	0	342	12	84	24367	14.2857	GO Biological Processes	19	coagulation	10.1784	2|308|348|1465|2243|2244|3273|3611|5265|5341|6288|30845	A2M|ANXA5|APOE|CSRP1|FGA|FGB|HRG|ILK|SERPINA1|PLEK|SAA1|EHD3	-5.48386	-8.65684	19_GO:0032501 multicellular organismal process	3.81802	10.0537	0	4	0	0	-10.9332	58.0167
1	1	-3.58437	-7.07152	GO:0042060	M11	2	0	576	16	108	24367	14.8148	GO Biological Processes	19	wound healing	6.26723	2|308|325|348|1465|2243|2244|3273|3611|5265|5341|5879|6288|7168|30845|136319	A2M|ANXA5|APCS|APOE|CSRP1|FGA|FGB|HRG|ILK|SERPINA1|PLEK|RAC1|SAA1|TPM1|EHD3|MTPN	-5.47646	-8.27705	19_GO:0050896 response to stimulus	3.41836	8.53601	0	4	0	0	-10.9332	58.0167
0	1	0	-7.2107	GO:0030168	M01	1	0	154	8	84	24367	9.52381	GO Biological Processes	19	platelet activation	15.0693	348|1465|2243|2244|3273|3611|5341|6288	APOE|CSRP1|FGA|FGB|HRG|ILK|PLEK|SAA1	-4.41011	-7.2107	19_GO:0032501 multicellular organismal process	3.20282	10.3012	0	4	0	0	-10.9332	58.0167
1	1	-3.22232	-6.17118	GO:0009611	M11	2	0	691	16	108	24367	14.8148	GO Biological Processes	19	response to wounding	5.22421	2|308|325|348|1465|2243|2244|3273|3611|5265|5341|5879|6288|7168|30845|136319	A2M|ANXA5|APCS|APOE|CSRP1|FGA|FGB|HRG|ILK|SERPINA1|PLEK|RAC1|SAA1|TPM1|EHD3|MTPN	-4.57867	-7.17749	19_GO:0050896 response to stimulus	3.41836	7.51618	0	4	0	0	-10.9332	58.0167
1	1	-2.45941	-5.83671	R-HSA-109582	M11	2	0	622	15	108	24367	13.8889	Reactome Gene Sets	6	Hemostasis	5.44101	2|308|1191|2243|2244|2787|2791|3273|3700|5004|5265|5341|5879|5908|30845	A2M|ANXA5|CLU|FGA|FGB|GNG5|GNG11|HRG|ITIH4|ORM1|SERPINA1|PLEK|RAC1|RAP1B|EHD3	-4.4288	-6.97705		3.32776	7.48614	0	4	0	0	-10.9332	58.0167
0	1	0	-6.33815	GO:0034109	M01	1	0	84	6	84	24367	7.14286	GO Biological Processes	19	homotypic cell-cell adhesion	20.7202	1465|2243|2244|3611|5341|6352	CSRP1|FGA|FGB|ILK|PLEK|CCL5	-3.76134	-6.33815	19_GO:0022610 biological adhesion	2.80998	10.6483	0	4	0	0	-10.9332	58.0167
0	1	0	-5.42744	GO:0010811	M01	1	0	120	7	108	24367	6.48148	GO Biological Processes	19	positive regulation of cell-substrate adhesion	13.1612	2243|2244|3273|3611|5879|6251|10109	FGA|FGB|HRG|ILK|RAC1|RSU1|ARPC2	-3.63529	-5.96317	19_GO:0022610 biological adhesion	2.36905	8.91056	0	4	0	0	-10.9332	58.0167
0	1	0	-5.69233	GO:0070527	M01	1	0	60	5	84	24367	5.95238	GO Biological Processes	19	platelet aggregation	24.1736	1465|2243|2244|3611|5341	CSRP1|FGA|FGB|ILK|PLEK	-3.30772	-5.69233	19_GO:0022610 biological adhesion	2.58154	10.5702	0	4	0	0	-10.9332	58.0167
0	1	0	-4.87179	GO:0045785	M01	1	0	416	11	108	24367	10.1852	GO Biological Processes	19	positive regulation of cell adhesion	5.96592	2243|2244|3133|3273|3611|5879|6251|6288|6352|7168|10109	FGA|FGB|HLA-E|HRG|ILK|RAC1|RSU1|SAA1|CCL5|TPM1|ARPC2	-3.35389	-5.60853	19_GO:0022610 biological adhesion	2.91036	6.81636	0	4	0	0	-10.9332	58.0167
0	1	0	-5.15383	GO:0030193	M01	1	0	77	5	84	24367	5.95238	GO Biological Processes	19	regulation of blood coagulation	18.8366	348|2243|2244|3273|5341	APOE|FGA|FGB|HRG|PLEK	-2.93163	-5.15383	19_GO:0032501 multicellular organismal process	2.58154	9.21985	0	4	0	0	-10.9332	58.0167
0	1	0	-5.12623	GO:1900046	M01	1	0	78	5	84	24367	5.95238	GO Biological Processes	19	regulation of hemostasis	18.5951	348|2243|2244|3273|5341	APOE|FGA|FGB|HRG|PLEK	-2.91771	-5.12623	19_GO:0050789 regulation of biological process	2.58154	9.15407	0	4	0	0	-10.9332	58.0167
0	1	0	-5.0195	GO:0050818	M01	1	0	82	5	84	24367	5.95238	GO Biological Processes	19	regulation of coagulation	17.688	348|2243|2244|3273|5341	APOE|FGA|FGB|HRG|PLEK	-2.84027	-5.0195	19_GO:0032501 multicellular organismal process	2.58154	8.90273	0	4	0	0	-10.9332	58.0167
0	1	0	-4.75817	R-HSA-354194	M01	1	0	15	3	84	24367	3.57143	Reactome Gene Sets	6	GRB2:SOS provides linkage to MAPK signaling for Integrins	58.0167	2243|2244|5908	FGA|FGB|RAP1B	-2.65391	-4.75817		2.02481	12.9915	0	4	0	0	-10.9332	58.0167
0	1	0	-4.75817	R-HSA-372708	M01	1	0	15	3	84	24367	3.57143	Reactome Gene Sets	6	p130Cas linkage to MAPK signaling for integrins	58.0167	2243|2244|5908	FGA|FGB|RAP1B	-2.65391	-4.75817		2.02481	12.9915	0	4	0	0	-10.9332	58.0167
0	1	0	-3.90026	GO:0061045	M01	1	0	74	5	108	24367	4.62963	GO Biological Processes	19	negative regulation of wound healing	15.2446	325|348|2243|2244|3273	APCS|APOE|FGA|FGB|HRG	-2.66101	-4.70595	19_GO:0048519 negative regulation of biological process	2.02194	8.1883	0	4	0	0	-10.9332	58.0167
0	1	0	-3.51491	GO:1900026	M01	1	0	38	4	108	24367	3.7037	GO Biological Processes	19	positive regulation of substrate adhesion-dependent cell spreading	23.7495	2243|2244|5879|10109	FGA|FGB|RAC1|ARPC2	-2.59763	-4.62007	19_GO:0022610 biological adhesion	1.81723	9.36417	0	4	0	0	-10.9332	58.0167
0	1	0	-4.60668	GO:0030195	M01	1	0	49	4	84	24367	4.7619	GO Biological Processes	19	negative regulation of blood coagulation	23.6803	348|2243|2244|3273	APOE|FGA|FGB|HRG	-2.53061	-4.60668	19_GO:0048519 negative regulation of biological process	2.32357	9.3468	0	4	0	0	-10.9332	58.0167
0	1	0	-4.57161	GO:1900047	M01	1	0	50	4	84	24367	4.7619	GO Biological Processes	19	negative regulation of hemostasis	23.2067	348|2243|2244|3273	APOE|FGA|FGB|HRG	-2.50292	-4.57161	19_GO:0048519 negative regulation of biological process	2.32357	9.24472	0	4	0	0	-10.9332	58.0167
0	1	0	-4.47071	GO:0050819	M01	1	0	53	4	84	24367	4.7619	GO Biological Processes	19	negative regulation of coagulation	21.8931	348|2243|2244|3273	APOE|FGA|FGB|HRG	-2.42112	-4.47071	19_GO:0048519 negative regulation of biological process	2.32357	8.95556	0	4	0	0	-10.9332	58.0167
0	1	0	-4.43419	R-HSA-5686938	M01	1	0	19	3	84	24367	3.57143	Reactome Gene Sets	6	Regulation of TLR by endogenous ligand	45.8026	2243|2244|6280	FGA|FGB|S100A9	-2.39384	-4.43419		2.02481	11.4902	0	4	0	0	-10.9332	58.0167
0	1	0	-3.59055	GO:1903035	M01	1	0	89	5	108	24367	4.62963	GO Biological Processes	19	negative regulation of response to wounding	12.6753	325|348|2243|2244|3273	APCS|APOE|FGA|FGB|HRG	-2.35468	-4.31776	19_GO:0048519 negative regulation of biological process	2.02194	7.36248	0	4	0	0	-10.9332	58.0167
0	1	0	-3.99626	GO:0010810	M01	1	0	215	7	108	24367	6.48148	GO Biological Processes	19	regulation of cell-substrate adhesion	7.34578	2243|2244|3273|3611|5879|6251|10109	FGA|FGB|HRG|ILK|RAC1|RSU1|ARPC2	-2.34399	-4.30516	19_GO:0022610 biological adhesion	2.36905	6.23584	0	4	0	0	-10.9332	58.0167
1	1	-3.28895	-3.70966	GO:0061041	M11	2	0	154	6	108	24367	5.55556	GO Biological Processes	19	regulation of wound healing	8.7904	325|348|2243|2244|3273|5341	APCS|APOE|FGA|FGB|HRG|PLEK	-2.24424	-4.18677	19_GO:0050896 response to stimulus	2.20414	6.47088	0	4	0	0	-10.9332	58.0167
0	1	0	-3.43066	GO:0034446	M01	1	0	98	5	108	24367	4.62963	GO Biological Processes	19	substrate adhesion-dependent cell spreading	11.5112	2243|2244|3611|5879|10109	FGA|FGB|ILK|RAC1|ARPC2	-2.18949	-4.11766	19_GO:0022610 biological adhesion	2.02194	6.95679	0	4	0	0	-10.9332	58.0167
0	1	0	-4.06527	GO:0042730	M01	1	0	25	3	84	24367	3.57143	GO Biological Processes	19	fibrinolysis	34.81	2243|2244|3273	FGA|FGB|HRG	-2.11166	-4.06527	19_GO:0048519 negative regulation of biological process	2.02481	9.94758	0	4	0	0	-10.9332	58.0167
0	1	0	-3.08751	GO:1900024	M01	1	0	53	4	108	24367	3.7037	GO Biological Processes	19	regulation of substrate adhesion-dependent cell spreading	17.028	2243|2244|5879|10109	FGA|FGB|RAC1|ARPC2	-2.12952	-4.04379	19_GO:0022610 biological adhesion	1.81723	7.79391	0	4	0	0	-10.9332	58.0167
0	1	0	-3.96304	GO:0072378	M01	1	0	27	3	84	24367	3.57143	GO Biological Processes	19	blood coagulation, fibrin clot formation	32.2315	2|2243|2244	A2M|FGA|FGB	-2.02708	-3.96304	19_GO:0032501 multicellular organismal process	2.02481	9.54981	0	4	0	0	-10.9332	58.0167
0	1	0	-3.96304	R-HSA-354192	M01	1	0	27	3	84	24367	3.57143	Reactome Gene Sets	6	Integrin signaling	32.2315	2243|2244|5908	FGA|FGB|RAP1B	-2.02708	-3.96304		2.02481	9.54981	0	4	0	0	-10.9332	58.0167
0	1	0	-3.92112	GO:0043410	M01	1	0	552	9	84	24367	10.7143	GO Biological Processes	19	positive regulation of MAPK cascade	4.72962	348|727|2243|2244|3611|5908|6288|6352|28988	APOE|C5|FGA|FGB|ILK|RAP1B|SAA1|CCL5|DBNL	-1.99118	-3.92112	19_GO:0048518 positive regulation of biological process	3.37468	5.21302	0	4	0	0	-10.9332	58.0167
0	1	0	-3.86856	M169	M01	1	0	29	3	84	24367	3.57143	Canonical Pathways	11	PID INTEGRIN2 PATHWAY	30.0086	718|2243|2244	C3|FGA|FGB	-1.95257	-3.86856		2.02481	9.19315	0	4	0	0	-10.9332	58.0167
0	1	0	-3.65818	GO:0031589	M01	1	0	353	8	108	24367	7.40741	GO Biological Processes	19	cell-substrate adhesion	5.11321	2243|2244|3273|3611|5879|6251|7791|10109	FGA|FGB|HRG|ILK|RAC1|RSU1|ZYX|ARPC2	-1.8666	-3.74637	19_GO:0022610 biological adhesion	2.52005	5.19402	0	4	0	0	-10.9332	58.0167
1	1	-3.0509	-3.33208	GO:1903034	M11	2	0	186	6	108	24367	5.55556	GO Biological Processes	19	regulation of response to wounding	7.27808	325|348|2243|2244|3273|5341	APCS|APOE|FGA|FGB|HRG|PLEK	-1.86035	-3.73698	19_GO:0050896 response to stimulus	2.20414	5.73474	0	4	0	0	-10.9332	58.0167
0	1	0	-3.58519	R-HSA-6802948	M01	1	0	36	3	84	24367	3.57143	Reactome Gene Sets	6	Signaling by high-kinase activity BRAF mutants	24.1736	2243|2244|5908	FGA|FGB|RAP1B	-1.72011	-3.58519		2.02481	8.18362	0	4	0	0	-10.9332	58.0167
0	1	0	-3.57593	GO:0043408	M01	1	0	754	10	84	24367	11.9048	GO Biological Processes	19	regulation of MAPK cascade	3.84726	348|727|2243|2244|3611|5908|6288|6352|7430|28988	APOE|C5|FGA|FGB|ILK|RAP1B|SAA1|CCL5|EZR|DBNL	-1.71471	-3.57593	19_GO:0023052 signaling	3.53343	4.67108	0	4	0	0	-10.9332	58.0167
0	1	0	-3.48122	R-HSA-140877	M01	1	0	39	3	84	24367	3.57143	Reactome Gene Sets	6	Formation of Fibrin Clot (Clotting Cascade)	22.3141	2|2243|2244	A2M|FGA|FGB	-1.64926	-3.48122		2.02481	7.83478	0	4	0	0	-10.9332	58.0167
0	1	0	-3.48122	R-HSA-76009	M01	1	0	39	3	84	24367	3.57143	Reactome Gene Sets	6	Platelet Aggregation (Plug Formation)	22.3141	2243|2244|5908	FGA|FGB|RAP1B	-1.64926	-3.48122		2.02481	7.83478	0	4	0	0	-10.9332	58.0167
0	1	0	-3.09594	GO:0030155	M01	1	0	716	11	108	24367	10.1852	GO Biological Processes	19	regulation of cell adhesion	3.46623	2243|2244|3133|3273|3611|5879|6251|6288|6352|7168|10109	FGA|FGB|HLA-E|HRG|ILK|RAC1|RSU1|SAA1|CCL5|TPM1|ARPC2	-1.6266	-3.46858	19_GO:0022610 biological adhesion	2.91036	4.46924	0	4	0	0	-10.9332	58.0167
0	1	0	-3.44844	R-HSA-5674135	M01	1	0	40	3	84	24367	3.57143	Reactome Gene Sets	6	MAP2K and MAPK activation	21.7563	2243|2244|5908	FGA|FGB|RAP1B	-1.6304	-3.44844		2.02481	7.72708	0	4	0	0	-10.9332	58.0167
0	1	0	-2.92606	GO:0007160	M01	1	0	229	6	108	24367	5.55556	GO Biological Processes	19	cell-matrix adhesion	5.91145	2243|2244|3273|3611|5879|7791	FGA|FGB|HRG|ILK|RAC1|ZYX	-1.43269	-3.25487	19_GO:0022610 biological adhesion	2.20414	4.98247	0	4	0	0	-10.9332	58.0167
0	1	0	-3.24083	R-HSA-6802946	M01	1	0	47	3	84	24367	3.57143	Reactome Gene Sets	6	Signaling by moderate kinase activity BRAF mutants	18.516	2243|2244|5908	FGA|FGB|RAP1B	-1.485	-3.24083		2.02481	7.06938	0	4	0	0	-10.9332	58.0167
0	1	0	-3.24083	R-HSA-6802949	M01	1	0	47	3	84	24367	3.57143	Reactome Gene Sets	6	Signaling by RAS mutants	18.516	2243|2244|5908	FGA|FGB|RAP1B	-1.485	-3.24083		2.02481	7.06938	0	4	0	0	-10.9332	58.0167
0	1	0	-3.24083	R-HSA-6802955	M01	1	0	47	3	84	24367	3.57143	Reactome Gene Sets	6	Paradoxical activation of RAF signaling by kinase inactive BRAF	18.516	2243|2244|5908	FGA|FGB|RAP1B	-1.485	-3.24083		2.02481	7.06938	0	4	0	0	-10.9332	58.0167
0	1	0	-3.24083	R-HSA-9649948	M01	1	0	47	3	84	24367	3.57143	Reactome Gene Sets	6	Signaling downstream of RAS mutants	18.516	2243|2244|5908	FGA|FGB|RAP1B	-1.485	-3.24083		2.02481	7.06938	0	4	0	0	-10.9332	58.0167
0	1	0	-2.27701	GO:0009914	M01	1	0	324	7	108	24367	6.48148	GO Biological Processes	19	hormone transport	4.87451	2243|2244|5879|6352|7276|9230|51762	FGA|FGB|RAC1|CCL5|TTR|RAB11B|RAB8B	-1.4021	-3.2147	19_GO:0051179 localization	2.36905	4.6845	0	4	0	0	-10.9332	58.0167
0	1	0	-3.16054	GO:0070372	M01	1	0	308	6	84	24367	7.14286	GO Biological Processes	19	regulation of ERK1 and ERK2 cascade	5.65097	348|2243|2244|5908|6352|7430	APOE|FGA|FGB|RAP1B|CCL5|EZR	-1.41431	-3.16054	19_GO:0023052 signaling	2.80998	4.83127	0	4	0	0	-10.9332	58.0167
0	1	0	-3.15172	GO:0043062	M01	1	0	429	7	84	24367	8.33333	GO Biological Processes	19	extracellular structure organization	4.73329	2|344|345|348|2243|2244|7276	A2M|APOC2|APOC3|APOE|FGA|FGB|TTR	-1.40781	-3.15172	19_GO:0071840 cellular component organization or biogenesis	3.01561	4.58836	0	4	0	0	-10.9332	58.0167
0	1	0	-3.05873	hsa04611	M01	1	0	123	4	84	24367	4.7619	KEGG Pathway	24	Platelet activation	9.4336	2243|2244|5908|7408	FGA|FGB|RAP1B|VASP	-1.32958	-3.05873		2.32357	5.51498	0	4	0	0	-10.9332	58.0167
0	1	0	-3.02494	GO:0045088	M01	1	0	451	8	108	24367	7.40741	GO Biological Processes	19	regulation of innate immune response	4.00214	2|348|2243|2244|3133|6280|6352|57142	A2M|APOE|FGA|FGB|HLA-E|S100A9|CCL5|RTN4	-1.26465	-3.04218	19_GO:0002376 immune system process	2.52005	4.2938	0	4	0	0	-10.9332	58.0167
0	1	0	-3.01897	GO:0070371	M01	1	0	328	6	84	24367	7.14286	GO Biological Processes	19	ERK1 and ERK2 cascade	5.3064	348|2243|2244|5908|6352|7430	APOE|FGA|FGB|RAP1B|CCL5|EZR	-1.29865	-3.01897	19_GO:0023052 signaling	2.80998	4.61821	0	4	0	0	-10.9332	58.0167
0	1	0	-2.3234	GO:0090277	M01	1	0	98	4	108	24367	3.7037	GO Biological Processes	19	positive regulation of peptide hormone secretion	9.20899	2243|2244|5879|51762	FGA|FGB|RAC1|RAB8B	-1.2439	-3.01894	19_GO:0048518 positive regulation of biological process	1.81723	5.43306	0	4	0	0	-10.9332	58.0167
0	1	0	-3.01226	GO:0070374	M01	1	0	219	5	84	24367	5.95238	GO Biological Processes	19	positive regulation of ERK1 and ERK2 cascade	6.62291	348|2243|2244|5908|6352	APOE|FGA|FGB|RAP1B|CCL5	-1.29304	-3.01226	19_GO:0048518 positive regulation of biological process	2.58154	4.91613	0	4	0	0	-10.9332	58.0167
0	1	0	-2.25632	GO:0023061	M01	1	0	467	8	108	24367	7.40741	GO Biological Processes	19	signal release	3.86502	2243|2244|5879|5908|6352|8676|9230|51762	FGA|FGB|RAC1|RAP1B|CCL5|STX11|RAB11B|RAB8B	-1.18373	-2.94532	19_GO:0023052 signaling	2.52005	4.17114	0	4	0	0	-10.9332	58.0167
0	1	0	-2.71724	GO:0032102	M01	1	0	376	7	108	24367	6.48148	GO Biological Processes	19	negative regulation of response to external stimulus	4.20038	325|348|727|2243|2244|3273|6288	APCS|APOE|C5|FGA|FGB|HRG|SAA1	-1.09788	-2.83949	19_GO:0048519 negative regulation of biological process	2.36905	4.17291	0	4	0	0	-10.9332	58.0167
0	1	0	-2.79189	R-HSA-6802952	M01	1	0	67	3	84	24367	3.57143	Reactome Gene Sets	6	Signaling by BRAF and RAF fusions	12.9888	2243|2244|5908	FGA|FGB|RAP1B	-1.11426	-2.79189		2.02481	5.77951	0	4	0	0	-10.9332	58.0167
0	1	0	-2.69896	GO:0002224	M01	1	0	154	4	84	24367	4.7619	GO Biological Processes	19	toll-like receptor signaling pathway	7.53463	2243|2244|6280|57142	FGA|FGB|S100A9|RTN4	-1.0321	-2.69896	19_GO:0002376 immune system process	2.32357	4.78451	0	4	0	0	-10.9332	58.0167
0	1	0	-2.66806	R-HSA-6802957	M01	1	0	74	3	84	24367	3.57143	Reactome Gene Sets	6	Oncogenic MAPK signaling	11.7601	2243|2244|5908	FGA|FGB|RAP1B	-1.00696	-2.66806		2.02481	5.45222	0	4	0	0	-10.9332	58.0167
0	1	0	-2.65849	R-HSA-168898	M01	1	0	158	4	84	24367	4.7619	Reactome Gene Sets	6	Toll-like Receptor Cascades	7.34388	2243|2244|6280|6288	FGA|FGB|S100A9|SAA1	-0.999304	-2.65849		2.32357	4.70518	0	4	0	0	-10.9332	58.0167
0	1	0	-2.6514	GO:1903524	M01	1	0	75	3	84	24367	3.57143	GO Biological Processes	19	positive regulation of blood circulation	11.6033	2243|2244|7168	FGA|FGB|TPM1	-0.993162	-2.6514	19_GO:0048518 positive regulation of biological process	2.02481	5.40906	0	4	0	0	-10.9332	58.0167
0	1	0	-2.22586	GO:0090276	M01	1	0	209	5	108	24367	4.62963	GO Biological Processes	19	regulation of peptide hormone secretion	5.39762	2243|2244|5879|6352|51762	FGA|FGB|RAC1|CCL5|RAB8B	-0.91202	-2.61728	19_GO:0023052 signaling	2.02194	4.26018	0	4	0	0	-10.9332	58.0167
0	1	0	-2.41133	R-HSA-1474244	M01	1	0	301	5	84	24367	5.95238	Reactome Gene Sets	6	Extracellular matrix organization	4.81866	2|1509|2243|2244|7276	A2M|CTSD|FGA|FGB|TTR	-0.793797	-2.41133		2.58154	3.92078	0	4	0	0	-10.9332	58.0167
0	1	0	-2.29278	GO:0002221	M01	1	0	200	4	84	24367	4.7619	GO Biological Processes	19	pattern recognition receptor signaling pathway	5.80167	2243|2244|6280|57142	FGA|FGB|S100A9|RTN4	-0.704455	-2.29278	19_GO:0002376 immune system process	2.32357	4.01029	0	4	0	0	-10.9332	58.0167
0	1	0	-2.04868	GO:0031349	M01	1	0	517	7	108	24367	6.48148	GO Biological Processes	19	positive regulation of defense response	3.05482	718|2243|2244|3133|6280|6352|57142	C3|FGA|FGB|HLA-E|S100A9|CCL5|RTN4	-0.444386	-2.08406	19_GO:0048518 positive regulation of biological process	2.36905	3.15096	0	4	0	0	-10.9332	58.0167
1	1	-6.25246	-7.00757	R-HSA-8873719	M11	2	0	65	9	108	24367	8.33333	Reactome Gene Sets	6	RAB geranylgeranylation	31.2397	4218|5870|8766|9230|10890|11021|51552|51762|81876	RAB8A|RAB6A|RAB11A|RAB11B|RAB10|RAB35|RAB14|RAB8B|RAB1B	-7.49689	-10.9129		2.65952	16.2885	0	5	1	1	-10.9129	32.964
1	1	-6.93012	-7.8734	GO:0007265	M11	2	0	402	16	108	24367	14.8148	GO Biological Processes	19	Ras protein signal transduction	8.97992	345|348|4218|5870|5879|5899|5908|8766|9230|10890|11021|28988|51552|51762|55845|81876	APOC3|APOE|RAB8A|RAB6A|RAC1|RALB|RAP1B|RAB11A|RAB11B|RAB10|RAB35|DBNL|RAB14|RAB8B|BRK1|RAB1B	-7.22827	-10.5438	19_GO:0023052 signaling	3.41836	10.7644	0	5	0	0	-10.9129	32.964
1	1	-6.00134	-6.63249	GO:0032482	M11	2	0	75	9	108	24367	8.33333	GO Biological Processes	19	Rab protein signal transduction	27.0744	4218|5870|8766|9230|10890|11021|51552|51762|81876	RAB8A|RAB6A|RAB11A|RAB11B|RAB10|RAB35|RAB14|RAB8B|RAB1B	-7.12939	-10.3345	19_GO:0023052 signaling	2.65952	15.0897	0	5	0	0	-10.9129	32.964
1	1	-5.98162	-7.24935	GO:0007264	M11	2	0	556	17	108	24367	15.7407	GO Biological Processes	19	small GTPase mediated signal transduction	6.89846	2|345|348|4218|5870|5879|5899|5908|8766|9230|10890|11021|28988|51552|51762|55845|81876	A2M|APOC3|APOE|RAB8A|RAB6A|RAC1|RALB|RAP1B|RAB11A|RAB11B|RAB10|RAB35|DBNL|RAB14|RAB8B|BRK1|RAB1B	-6.50381	-9.40795	19_GO:0023052 signaling	3.50437	9.38761	0	5	0	0	-10.9129	32.964
1	1	-5.43155	-7.15429	R-HSA-5653656	M11	2	0	673	18	108	24367	16.6667	Reactome Gene Sets	6	Vesicle-mediated transport	6.03442	348|3240|3250|4218|5265|5870|5879|6288|8766|9230|10094|10109|10525|10890|11021|51552|51762|81876	APOE|HP|HPR|RAB8A|SERPINA1|RAB6A|RAC1|SAA1|RAB11A|RAB11B|ARPC3|ARPC2|HYOU1|RAB10|RAB35|RAB14|RAB8B|RAB1B	-6.14649	-9.01844		3.5861	8.83701	0	5	0	0	-10.9129	32.964
1	1	-5.1285	-5.34495	R-HSA-9007101	M11	2	0	124	9	108	24367	8.33333	Reactome Gene Sets	6	Rab regulation of trafficking	16.3757	4218|5870|8766|9230|10890|11021|51552|51762|81876	RAB8A|RAB6A|RAB11A|RAB11B|RAB10|RAB35|RAB14|RAB8B|RAB1B	-5.54558	-8.35954		2.65952	11.453	0	5	0	0	-10.9129	32.964
1	1	-3.08513	-7.89066	GO:0022406	M11	2	0	181	9	84	24367	10.7143	GO Biological Processes	19	membrane docking	14.424	4218|5341|5899|7430|8676|8766|10890|22919|51762	RAB8A|PLEK|RALB|EZR|STX11|RAB11A|RAB10|MAPRE1|RAB8B	-4.87651	-7.89066	19_GO:0009987 cellular process	3.37468	10.6616	0	5	0	0	-10.9129	32.964
0	1	0	-4.71667	R-HSA-8854214	M01	1	0	46	6	108	24367	5.55556	Reactome Gene Sets	6	TBC/RABGAPs	29.4287	4218|5870|8766|9230|11021|51762	RAB8A|RAB6A|RAB11A|RAB11B|RAB35|RAB8B	-4.63432	-7.27219		2.20414	12.877	0	5	0	0	-10.9129	32.964
1	1	-4.37852	-6.96737	GO:0048278	M11	2	0	66	6	84	24367	7.14286	GO Biological Processes	19	vesicle docking	26.3712	4218|5341|5899|8676|10890|51762	RAB8A|PLEK|RALB|STX11|RAB10|RAB8B	-4.25032	-6.96737	19_GO:0051179 localization	2.80998	12.139	0	5	0	0	-10.9129	32.964
1	1	-3.14932	-6.83982	GO:0140056	M11	2	0	172	8	84	24367	9.52381	GO Biological Processes	19	organelle localization by membrane tethering	13.4922	4218|5341|5899|8676|8766|10890|22919|51762	RAB8A|PLEK|RALB|STX11|RAB11A|RAB10|MAPRE1|RAB8B	-4.14396	-6.83982	19_GO:0051179 localization	3.20282	9.66991	0	5	0	0	-10.9129	32.964
1	1	-3.97609	-4.82184	R-HSA-8876198	M11	2	0	90	7	108	24367	6.48148	Reactome Gene Sets	6	RAB GEFs exchange GTP for GDP on RABs	17.5483	4218|5870|10890|11021|51552|51762|81876	RAB8A|RAB6A|RAB10|RAB35|RAB14|RAB8B|RAB1B	-4.30403	-6.81695		2.36905	10.4941	0	5	0	0	-10.9129	32.964
0	1	0	-4.4857	hsa04144	M01	1	0	260	10	108	24367	9.25926	KEGG Pathway	24	Endocytosis	8.67771	3107|3133|4218|8766|9230|10094|10109|10890|11021|30845	HLA-C|HLA-E|RAB8A|RAB11A|RAB11B|ARPC3|ARPC2|RAB10|RAB35|EHD3	-4.15387	-6.60374		2.78919	8.30451	0	5	0	0	-10.9129	32.964
1	1	-4.91051	-6.37505	GO:0006904	M11	2	0	44	5	84	24367	5.95238	GO Biological Processes	19	vesicle docking involved in exocytosis	32.964	4218|5341|5899|10890|51762	RAB8A|PLEK|RALB|RAB10|RAB8B	-3.76351	-6.37505	19_GO:0051179 localization	2.58154	12.4813	0	5	0	0	-10.9129	32.964
1	1	-4.04996	-6.30755	GO:0140029	M11	2	0	85	6	84	24367	7.14286	GO Biological Processes	19	exocytic process	20.4765	4218|5341|5899|8676|10890|51762	RAB8A|PLEK|RALB|STX11|RAB10|RAB8B	-3.75187	-6.30755	19_GO:0051179 localization	2.80998	10.5793	0	5	0	0	-10.9129	32.964
1	1	-4.10668	-4.37467	GO:0051640	M11	2	0	732	14	108	24367	12.963	GO Biological Processes	19	organelle localization	4.31514	4218|5265|5341|5870|5899|5908|7430|8676|8766|9230|10890|22919|51762|81876	RAB8A|SERPINA1|PLEK|RAB6A|RALB|RAP1B|EZR|STX11|RAB11A|RAB11B|RAB10|MAPRE1|RAB8B|RAB1B	-3.15784	-5.3531	19_GO:0051179 localization	3.23216	6.07642	0	5	0	0	-10.9129	32.964
1	1	-3.39273	-3.47514	R-HSA-199991	M11	2	0	634	13	108	24367	12.037	Reactome Gene Sets	6	Membrane Trafficking	4.62629	4218|5265|5870|5879|8766|9230|10094|10109|10890|11021|51552|51762|81876	RAB8A|SERPINA1|RAB6A|RAC1|RAB11A|RAB11B|ARPC3|ARPC2|RAB10|RAB35|RAB14|RAB8B|RAB1B	-3.13837	-5.32394		3.13111	6.17302	0	5	0	0	-10.9129	32.964
1	1	-2.76974	-3.80573	GO:0016197	M11	2	0	233	8	108	24367	7.40741	GO Biological Processes	19	endosomal transport	7.74662	4218|5870|8766|9230|10890|11021|30845|51552	RAB8A|RAB6A|RAB11A|RAB11B|RAB10|RAB35|EHD3|RAB14	-2.90575	-5.01803	19_GO:0051179 localization	2.52005	6.90426	0	5	0	0	-10.9129	32.964
0	1	0	-4.92657	GO:0017157	M01	1	0	222	7	84	24367	8.33333	GO Biological Processes	19	regulation of exocytosis	9.14677	2243|2244|4218|5899|5908|10890|51762	FGA|FGB|RAB8A|RALB|RAP1B|RAB10|RAB8B	-2.76883	-4.92657	19_GO:0051179 localization	3.01561	7.17181	0	5	0	0	-10.9129	32.964
0	1	0	-3.9466	R-HSA-1445148	M01	1	0	72	5	108	24367	4.62963	Reactome Gene Sets	6	Translocation of SLC2A4 (GLUT4) to the plasma membrane	15.6681	4218|5879|8766|10890|51552	RAB8A|RAC1|RAB11A|RAB10|RAB14	-2.70507	-4.7641		2.02194	8.31665	0	5	0	0	-10.9129	32.964
1	1	-2.18599	-3.49223	GO:0048193	M11	2	0	376	9	108	24367	8.33333	GO Biological Processes	19	Golgi vesicle transport	5.40049	4218|5265|5870|10525|10890|30845|51552|51762|81876	RAB8A|SERPINA1|RAB6A|HYOU1|RAB10|EHD3|RAB14|RAB8B|RAB1B	-2.37029	-4.33722	19_GO:0051179 localization	2.65952	5.7377	0	5	0	0	-10.9129	32.964
0	1	0	-3.52051	GO:0072657	M01	1	0	625	9	84	24367	10.7143	GO Biological Processes	19	protein localization to membrane	4.1772	348|4218|6201|6747|7430|8766|10890|30845|51762	APOE|RAB8A|RPS7|SSR3|EZR|RAB11A|RAB10|EHD3|RAB8B	-1.66771	-3.52051	19_GO:0051179 localization	3.37468	4.73267	0	5	0	0	-10.9129	32.964
0	1	0	-3.46168	GO:0072659	M01	1	0	270	6	84	24367	7.14286	GO Biological Processes	19	protein localization to plasma membrane	6.4463	4218|7430|8766|10890|30845|51762	RAB8A|EZR|RAB11A|RAB10|EHD3|RAB8B	-1.63811	-3.46168	19_GO:0051179 localization	2.80998	5.29276	0	5	0	0	-10.9129	32.964
0	1	0	-3.03266	GO:0090150	M01	1	0	326	7	108	24367	6.48148	GO Biological Processes	19	establishment of protein localization to membrane	4.84461	4218|6201|6747|8766|9230|10890|51762	RAB8A|RPS7|SSR3|RAB11A|RAB11B|RAB10|RAB8B	-1.39258	-3.19894	19_GO:0051179 localization	2.36905	4.66286	0	5	0	0	-10.9129	32.964
0	1	0	-2.9718	GO:0016050	M01	1	0	335	7	108	24367	6.48148	GO Biological Processes	19	vesicle organization	4.71446	4218|5265|8676|8766|51552|51762|81876	RAB8A|SERPINA1|STX11|RAB11A|RAB14|RAB8B|RAB1B	-1.34042	-3.12946	19_GO:0071840 cellular component organization or biogenesis	2.36905	4.56762	0	5	0	0	-10.9129	32.964
0	1	0	-2.36112	GO:0098876	M01	1	0	95	4	108	24367	3.7037	GO Biological Processes	19	vesicle-mediated transport to the plasma membrane	9.49981	4218|8766|9230|10890	RAB8A|RAB11A|RAB11B|RAB10	-1.28432	-3.0694	19_GO:0051179 localization	1.81723	5.53842	0	5	0	0	-10.9129	32.964
0	1	0	-3.05339	GO:1990778	M01	1	0	323	6	84	24367	7.14286	GO Biological Processes	19	protein localization to cell periphery	5.38854	4218|7430|8766|10890|30845|51762	RAB8A|EZR|RAB11A|RAB10|EHD3|RAB8B	-1.32535	-3.05339	19_GO:0051179 localization	2.80998	4.66981	0	5	0	0	-10.9129	32.964
0	1	0	-2.90964	GO:0061951	M01	1	0	61	3	84	24367	3.57143	GO Biological Processes	19	establishment of protein localization to plasma membrane	14.2664	4218|8766|10890	RAB8A|RAB11A|RAB10	-1.20858	-2.90964	19_GO:0051179 localization	2.02481	6.10157	0	5	0	0	-10.9129	32.964
0	1	0	-2.08056	hsa04152	M01	1	0	120	4	108	24367	3.7037	KEGG Pathway	24	AMPK signaling pathway	7.52068	4218|9230|10890|51552	RAB8A|RAB11B|RAB10|RAB14	-0.981489	-2.69442		1.81723	4.77773	0	5	0	0	-10.9129	32.964
0	1	0	-2.31111	GO:0006906	M01	1	0	99	3	84	24367	3.57143	GO Biological Processes	19	vesicle fusion	8.7904	4218|8676|51762	RAB8A|STX11|RAB8B	-0.713041	-2.31111	19_GO:0071840 cellular component organization or biogenesis	2.02481	4.56816	0	5	0	0	-10.9129	32.964
0	1	0	-2.24009	GO:0090174	M01	1	0	105	3	84	24367	3.57143	GO Biological Processes	19	organelle membrane fusion	8.2881	4218|8676|51762	RAB8A|STX11|RAB8B	-0.666063	-2.24009	19_GO:0071840 cellular component organization or biogenesis	2.02481	4.40176	0	5	0	0	-10.9129	32.964
1	1	-5.32732	-8.74217	GO:0097435	M11	2	0	698	20	108	24367	18.5185	GO Biological Processes	19	supramolecular fiber organization	6.46477	70|348|1191|1465|3611|5341|5879|7168|7169|7170|7408|7430|7791|8766|10094|10109|22919|28988|55845|136319	ACTC1|APOE|CLU|CSRP1|ILK|PLEK|RAC1|TPM1|TPM2|TPM3|VASP|EZR|ZYX|RAB11A|ARPC3|ARPC2|MAPRE1|DBNL|BRK1|MTPN	-7.22827	-10.5332	19_GO:0071840 cellular component organization or biogenesis	3.73784	9.7741	0	6	1	1	-10.5332	26.5436
1	1	-4.1972	-6.61561	GO:0007015	M11	2	0	426	14	108	24367	12.963	GO Biological Processes	19	actin filament organization	7.41475	70|5341|5879|7168|7169|7170|7408|7430|7791|10094|10109|28988|55845|136319	ACTC1|PLEK|RAC1|TPM1|TPM2|TPM3|VASP|EZR|ZYX|ARPC3|ARPC2|DBNL|BRK1|MTPN	-5.4113	-8.19893	19_GO:0071840 cellular component organization or biogenesis	3.23216	8.91212	0	6	0	0	-10.5332	26.5436
1	1	-3.21947	-7.00592	GO:0030036	M11	2	0	692	17	108	24367	15.7407	GO Biological Processes	19	actin cytoskeleton organization	5.5427	70|1465|3273|3611|5341|5879|7168|7169|7170|7408|7430|7791|10094|10109|28988|55845|136319	ACTC1|CSRP1|HRG|ILK|PLEK|RAC1|TPM1|TPM2|TPM3|VASP|EZR|ZYX|ARPC3|ARPC2|DBNL|BRK1|MTPN	-5.24407	-7.98339	19_GO:0071840 cellular component organization or biogenesis	3.50437	8.0889	0	6	0	0	-10.5332	26.5436
0	1	0	-6.71577	GO:0002253	M01	1	0	731	17	108	24367	15.7407	GO Biological Processes	19	activation of immune response	5.24699	2|325|718|720|721|727|1191|2243|2244|5879|6280|7430|10094|10109|55845|57142|100423062	A2M|APCS|C3|C4A|C4B|C5|CLU|FGA|FGB|RAC1|S100A9|EZR|ARPC3|ARPC2|BRK1|RTN4|IGLL5	-4.94933	-7.63497	19_GO:0002376 immune system process	3.50437	7.77893	0	6	0	0	-10.5332	26.5436
1	1	-4.23036	-6.17899	GO:1902905	M11	2	0	210	10	108	24367	9.25926	GO Biological Processes	19	positive regulation of supramolecular fiber organization	10.7438	348|1191|5341|5879|7168|7408|10094|10109|22919|55845	APOE|CLU|PLEK|RAC1|TPM1|VASP|ARPC3|ARPC2|MAPRE1|BRK1	-4.81368	-7.47003	19_GO:0048518 positive regulation of biological process	2.78919	9.46205	0	6	0	0	-10.5332	26.5436
1	1	-5.09592	-6.03389	GO:0043254	M11	2	0	488	14	108	24367	12.963	GO Biological Processes	19	regulation of protein complex assembly	6.47272	348|1191|3273|5341|5879|5899|5908|7408|10094|10109|22919|28988|55845|136319	APOE|CLU|HRG|PLEK|RAC1|RALB|RAP1B|VASP|ARPC3|ARPC2|MAPRE1|DBNL|BRK1|MTPN	-4.81182	-7.45883	19_GO:0071840 cellular component organization or biogenesis	3.23216	8.1484	0	6	0	0	-10.5332	26.5436
1	1	-2.97283	-6.34285	GO:0030029	M11	2	0	785	17	108	24367	15.7407	GO Biological Processes	19	actin filament-based process	4.88605	70|1465|3273|3611|5341|5879|7168|7169|7170|7408|7430|7791|10094|10109|28988|55845|136319	ACTC1|CSRP1|HRG|ILK|PLEK|RAC1|TPM1|TPM2|TPM3|VASP|EZR|ZYX|ARPC3|ARPC2|DBNL|BRK1|MTPN	-4.57867	-7.18769	19_GO:0009987 cellular process	3.50437	7.38448	0	6	0	0	-10.5332	26.5436
1	1	-2.24146	-6.3503	GO:0032956	M11	2	0	359	12	108	24367	11.1111	GO Biological Processes	19	regulation of actin cytoskeleton organization	7.54163	3273|3611|5341|5879|7168|7408|7430|10094|10109|28988|55845|136319	HRG|ILK|PLEK|RAC1|TPM1|VASP|EZR|ARPC3|ARPC2|DBNL|BRK1|MTPN	-4.57867	-7.16538	19_GO:0071840 cellular component organization or biogenesis	3.02406	8.33149	0	6	0	0	-10.5332	26.5436
1	1	-4.48805	-5.27898	GO:1902903	M11	2	0	370	12	108	24367	11.1111	GO Biological Processes	19	regulation of supramolecular fiber organization	7.31742	348|1191|5341|5879|7168|7408|10094|10109|22919|28988|55845|136319	APOE|CLU|PLEK|RAC1|TPM1|VASP|ARPC3|ARPC2|MAPRE1|DBNL|BRK1|MTPN	-4.46698	-7.02317	19_GO:0071840 cellular component organization or biogenesis	3.02406	8.17014	0	6	0	0	-10.5332	26.5436
0	1	0	-6.3559	GO:0051493	M01	1	0	555	14	108	24367	12.963	GO Biological Processes	19	regulation of cytoskeleton organization	5.69132	3273|3611|5341|5879|6280|7168|7408|7430|10094|10109|22919|28988|55845|136319	HRG|ILK|PLEK|RAC1|S100A9|TPM1|VASP|EZR|ARPC3|ARPC2|MAPRE1|DBNL|BRK1|MTPN	-4.26656	-6.77275	19_GO:0071840 cellular component organization or biogenesis	3.23216	7.45953	0	6	0	0	-10.5332	26.5436
1	1	-2.10036	-5.88556	GO:0032970	M11	2	0	404	12	108	24367	11.1111	GO Biological Processes	19	regulation of actin filament-based process	6.7016	3273|3611|5341|5879|7168|7408|7430|10094|10109|28988|55845|136319	HRG|ILK|PLEK|RAC1|TPM1|VASP|EZR|ARPC3|ARPC2|DBNL|BRK1|MTPN	-4.15668	-6.61247	19_GO:0050789 regulation of biological process	3.02406	7.71053	0	6	0	0	-10.5332	26.5436
0	1	0	-5.13773	GO:0051258	M01	1	0	290	10	108	24367	9.25926	GO Biological Processes	19	protein polymerization	7.78001	2243|2244|5879|7408|10094|10109|22919|28988|55845|136319	FGA|FGB|RAC1|VASP|ARPC3|ARPC2|MAPRE1|DBNL|BRK1|MTPN	-3.80498	-6.16933	19_GO:0071840 cellular component organization or biogenesis	2.78919	7.7499	0	6	0	0	-10.5332	26.5436
1	1	-2.56081	-4.32127	GO:0110053	M11	2	0	276	9	108	24367	8.33333	GO Biological Processes	19	regulation of actin filament organization	7.35719	5341|5879|7168|7408|10094|10109|28988|55845|136319	PLEK|RAC1|TPM1|VASP|ARPC3|ARPC2|DBNL|BRK1|MTPN	-3.20239	-5.40212	19_GO:0071840 cellular component organization or biogenesis	2.65952	7.08695	0	6	0	0	-10.5332	26.5436
1	1	-2.52149	-4.23345	GO:0031334	M11	2	0	285	9	108	24367	8.33333	GO Biological Processes	19	positive regulation of protein complex assembly	7.12485	1191|5341|5879|5908|7408|10094|10109|22919|55845	CLU|PLEK|RAC1|RAP1B|VASP|ARPC3|ARPC2|MAPRE1|BRK1	-3.11325	-5.28918	19_GO:0048518 positive regulation of biological process	2.65952	6.93968	0	6	0	0	-10.5332	26.5436
1	1	-2.87549	-4.00736	GO:0008154	M11	2	0	214	8	108	24367	7.40741	GO Biological Processes	19	actin polymerization or depolymerization	8.43441	5341|5879|7408|10094|10109|28988|55845|136319	PLEK|RAC1|VASP|ARPC3|ARPC2|DBNL|BRK1|MTPN	-3.11325	-5.28822	19_GO:0071840 cellular component organization or biogenesis	2.52005	7.28845	0	6	0	0	-10.5332	26.5436
1	1	-2.62649	-4.64886	GO:0044089	M11	2	0	559	12	108	24367	11.1111	GO Biological Processes	19	positive regulation of cellular component biogenesis	4.84337	1191|3273|5341|5879|5899|5908|7168|7408|10094|10109|22919|55845	CLU|HRG|PLEK|RAC1|RALB|RAP1B|TPM1|VASP|ARPC3|ARPC2|MAPRE1|BRK1	-3.00974	-5.147	19_GO:0048518 positive regulation of biological process	3.02406	6.13373	0	6	0	0	-10.5332	26.5436
0	1	0	-3.85695	GO:0032271	M01	1	0	228	8	108	24367	7.40741	GO Biological Processes	19	regulation of protein polymerization	7.9165	5879|7408|10094|10109|22919|28988|55845|136319	RAC1|VASP|ARPC3|ARPC2|MAPRE1|DBNL|BRK1|MTPN	-2.96067	-5.08665	19_GO:0071840 cellular component organization or biogenesis	2.52005	7.00103	0	6	0	0	-10.5332	26.5436
0	1	0	-4.80282	GO:0051495	M01	1	0	232	8	108	24367	7.40741	GO Biological Processes	19	positive regulation of cytoskeleton organization	7.78001	5341|5879|7168|7408|10094|10109|22919|55845	PLEK|RAC1|TPM1|VASP|ARPC3|ARPC2|MAPRE1|BRK1	-2.91452	-5.03162	19_GO:0048518 positive regulation of biological process	2.52005	6.92338	0	6	0	0	-10.5332	26.5436
0	1	0	-3.65973	GO:0010591	M01	1	0	34	4	108	24367	3.7037	GO Biological Processes	19	regulation of lamellipodium assembly	26.5436	3273|5879|10109|55845	HRG|RAC1|ARPC2|BRK1	-2.74732	-4.816	19_GO:0071840 cellular component organization or biogenesis	1.81723	9.94468	0	6	0	0	-10.5332	26.5436
0	1	0	-3.58519	R-HSA-5663213	M01	1	0	36	4	108	24367	3.7037	Reactome Gene Sets	6	RHO GTPases Activate WASPs and WAVEs	25.0689	5879|10094|10109|55845	RAC1|ARPC3|ARPC2|BRK1	-2.66784	-4.71511		1.81723	9.64263	0	6	0	0	-10.5332	26.5436
0	1	0	-4.3312	GO:0008064	M01	1	0	187	7	108	24367	6.48148	GO Biological Processes	19	regulation of actin polymerization or depolymerization	8.44568	5341|7408|10094|10109|28988|55845|136319	PLEK|VASP|ARPC3|ARPC2|DBNL|BRK1|MTPN	-2.6515	-4.69186	19_GO:0071840 cellular component organization or biogenesis	2.36905	6.81969	0	6	0	0	-10.5332	26.5436
0	1	0	-3.31093	GO:0030041	M01	1	0	188	7	108	24367	6.48148	GO Biological Processes	19	actin filament polymerization	8.40076	5879|7408|10094|10109|28988|55845|136319	RAC1|VASP|ARPC3|ARPC2|DBNL|BRK1|MTPN	-2.64114	-4.67695	19_GO:0071840 cellular component organization or biogenesis	2.36905	6.79679	0	6	0	0	-10.5332	26.5436
0	1	0	-4.31831	GO:0030832	M01	1	0	188	7	108	24367	6.48148	GO Biological Processes	19	regulation of actin filament length	8.40076	5341|7408|10094|10109|28988|55845|136319	PLEK|VASP|ARPC3|ARPC2|DBNL|BRK1|MTPN	-2.64114	-4.67695	19_GO:0071840 cellular component organization or biogenesis	2.36905	6.79679	0	6	0	0	-10.5332	26.5436
0	1	0	-3.91779	GO:0032273	M01	1	0	139	6	108	24367	5.55556	GO Biological Processes	19	positive regulation of protein polymerization	9.73901	5879|7408|10094|10109|22919|55845	RAC1|VASP|ARPC3|ARPC2|MAPRE1|BRK1	-2.45055	-4.43521	19_GO:0048518 positive regulation of biological process	2.20414	6.89411	0	6	0	0	-10.5332	26.5436
0	1	0	-3.2684	GO:1902743	M01	1	0	46	4	108	24367	3.7037	GO Biological Processes	19	regulation of lamellipodium organization	19.6192	3273|5879|10109|55845	HRG|RAC1|ARPC2|BRK1	-2.3281	-4.28737	19_GO:0071840 cellular component organization or biogenesis	1.81723	8.43366	0	6	0	0	-10.5332	26.5436
0	1	0	-3.06377	M278	M01	1	0	54	4	108	24367	3.7037	Canonical Pathways	11	PID RAC1 PATHWAY	16.7126	5879|10094|10109|55845	RAC1|ARPC3|ARPC2|BRK1	-2.10268	-4.01185		1.81723	7.71247	0	6	0	0	-10.5332	26.5436
0	1	0	-3.49926	GO:0030833	M01	1	0	171	6	108	24367	5.55556	GO Biological Processes	19	regulation of actin filament polymerization	7.9165	7408|10094|10109|28988|55845|136319	VASP|ARPC3|ARPC2|DBNL|BRK1|MTPN	-2.03184	-3.93597	19_GO:0071840 cellular component organization or biogenesis	2.20414	6.05592	0	6	0	0	-10.5332	26.5436
0	1	0	-3.59427	R-HSA-9658195	M01	1	0	255	7	108	24367	6.48148	Reactome Gene Sets	6	Leishmania infection	6.1935	718|2787|2791|5879|10094|10109|55845	C3|GNG5|GNG11|RAC1|ARPC3|ARPC2|BRK1	-1.9482	-3.84242		2.36905	5.56264	0	6	0	0	-10.5332	26.5436
0	1	0	-2.90964	R-HSA-2029482	M01	1	0	61	4	108	24367	3.7037	Reactome Gene Sets	6	Regulation of actin dynamics for phagocytic cup formation	14.7948	5879|10094|10109|55845	RAC1|ARPC3|ARPC2|BRK1	-1.9137	-3.80467		1.81723	7.19765	0	6	0	0	-10.5332	26.5436
0	1	0	-2.88918	R-HSA-9664407	M01	1	0	62	4	108	24367	3.7037	Reactome Gene Sets	6	Parasite infection	14.5562	5879|10094|10109|55845	RAC1|ARPC3|ARPC2|BRK1	-1.89264	-3.77718		1.81723	7.13103	0	6	0	0	-10.5332	26.5436
0	1	0	-2.88918	R-HSA-9664417	M01	1	0	62	4	108	24367	3.7037	Reactome Gene Sets	6	Leishmania phagocytosis	14.5562	5879|10094|10109|55845	RAC1|ARPC3|ARPC2|BRK1	-1.89264	-3.77718		1.81723	7.13103	0	6	0	0	-10.5332	26.5436
0	1	0	-2.88918	R-HSA-9664422	M01	1	0	62	4	108	24367	3.7037	Reactome Gene Sets	6	FCGR3A-mediated phagocytosis	14.5562	5879|10094|10109|55845	RAC1|ARPC3|ARPC2|BRK1	-1.89264	-3.77718		1.81723	7.13103	0	6	0	0	-10.5332	26.5436
0	1	0	-2.82984	GO:0030032	M01	1	0	65	4	108	24367	3.7037	GO Biological Processes	19	lamellipodium assembly	13.8843	3273|5879|10109|55845	HRG|RAC1|ARPC2|BRK1	-1.82245	-3.69751	19_GO:0071840 cellular component organization or biogenesis	1.81723	6.94009	0	6	0	0	-10.5332	26.5436
0	1	0	-2.98178	M186	M01	1	0	129	5	108	24367	4.62963	Canonical Pathways	11	PID PDGFRB PATHWAY	8.74498	5879|5908|10094|10109|55845	RAC1|RAP1B|ARPC3|ARPC2|BRK1	-1.69583	-3.55705		2.02194	5.88483	0	6	0	0	-10.5332	26.5436
0	1	0	-3.51491	GO:0034314	M01	1	0	38	3	84	24367	3.57143	GO Biological Processes	19	Arp2/3 complex-mediated actin nucleation	22.9013	10094|10109|55845	ARPC3|ARPC2|BRK1	-1.66771	-3.51491	19_GO:0048518 positive regulation of biological process	2.02481	7.94658	0	6	0	0	-10.5332	26.5436
1	1	-2.41272	-3.44041	GO:0010638	M11	2	0	641	9	84	24367	10.7143	GO Biological Processes	19	positive regulation of organelle organization	4.07293	5341|5899|7168|7332|7408|10094|10109|22919|55845	PLEK|RALB|TPM1|UBE2L3|VASP|ARPC3|ARPC2|MAPRE1|BRK1	-1.62373	-3.44041	19_GO:0048518 positive regulation of biological process	3.37468	4.63714	0	6	0	0	-10.5332	26.5436
0	1	0	-2.63499	hsa05100	M01	1	0	76	4	108	24367	3.7037	KEGG Pathway	24	Bacterial invasion of epithelial cells	11.8748	3611|5879|10094|10109	ILK|RAC1|ARPC3|ARPC2	-1.59846	-3.43612		1.81723	6.33536	0	6	0	0	-10.5332	26.5436
0	1	0	-3.41102	GO:0002757	M01	1	0	647	9	84	24367	10.7143	GO Biological Processes	19	immune response-activating signal transduction	4.03516	2243|2244|6280|7430|10094|10109|55845|57142|100423062	FGA|FGB|S100A9|EZR|ARPC3|ARPC2|BRK1|RTN4|IGLL5	-1.59841	-3.41102	19_GO:0002376 immune system process	3.37468	4.60211	0	6	0	0	-10.5332	26.5436
0	1	0	-3.34856	GO:0030838	M01	1	0	103	4	84	24367	4.7619	GO Biological Processes	19	positive regulation of actin filament polymerization	11.2654	7408|10094|10109|55845	VASP|ARPC3|ARPC2|BRK1	-1.5532	-3.34856	19_GO:0048518 positive regulation of biological process	2.32357	6.14034	0	6	0	0	-10.5332	26.5436
0	1	0	-2.52623	GO:0097581	M01	1	0	83	4	108	24367	3.7037	GO Biological Processes	19	lamellipodium organization	10.8733	3273|5879|10109|55845	HRG|RAC1|ARPC2|BRK1	-1.46265	-3.2904	19_GO:0071840 cellular component organization or biogenesis	1.81723	6.01184	0	6	0	0	-10.5332	26.5436
0	1	0	-3.25069	GO:0002764	M01	1	0	681	9	84	24367	10.7143	GO Biological Processes	19	immune response-regulating signaling pathway	3.8337	2243|2244|6280|7430|10094|10109|55845|57142|100423062	FGA|FGB|S100A9|EZR|ARPC3|ARPC2|BRK1|RTN4|IGLL5	-1.485	-3.25069	19_GO:0002376 immune system process	3.37468	4.41126	0	6	0	0	-10.5332	26.5436
0	1	0	-2.48262	R-HSA-2029480	M01	1	0	86	4	108	24367	3.7037	Reactome Gene Sets	6	Fcgamma receptor (FCGR) dependent phagocytosis	10.494	5879|10094|10109|55845	RAC1|ARPC3|ARPC2|BRK1	-1.41533	-3.23201		1.81723	5.8848	0	6	0	0	-10.5332	26.5436
0	1	0	-2.4135	hsa04666	M01	1	0	91	4	108	24367	3.7037	KEGG Pathway	24	Fc gamma R-mediated phagocytosis	9.91738	5879|7408|10094|10109	RAC1|VASP|ARPC3|ARPC2	-1.34671	-3.13948		1.81723	5.68639	0	6	0	0	-10.5332	26.5436
0	1	0	-3.04049	GO:0045010	M01	1	0	55	3	84	24367	3.57143	GO Biological Processes	19	actin nucleation	15.8227	10094|10109|55845	ARPC3|ARPC2|BRK1	-1.31577	-3.04049	19_GO:0048518 positive regulation of biological process	2.02481	6.47261	0	6	0	0	-10.5332	26.5436
0	1	0	-3.04049	hsa05130	M01	1	0	55	3	84	24367	3.57143	KEGG Pathway	24	Pathogenic Escherichia coli infection	15.8227	7430|10094|10109	EZR|ARPC3|ARPC2	-1.31577	-3.04049		2.02481	6.47261	0	6	0	0	-10.5332	26.5436
0	1	0	-2.24009	M164	M01	1	0	105	4	108	24367	3.7037	Canonical Pathways	11	PID ERBB1 DOWNSTREAM PATHWAY	8.59506	5879|10094|10109|55845	RAC1|ARPC3|ARPC2|BRK1	-1.15899	-2.90755		1.81723	5.20392	0	6	0	0	-10.5332	26.5436
0	1	0	-2.20429	hsa04810	M01	1	0	212	5	108	24367	4.62963	KEGG Pathway	24	Regulation of actin cytoskeleton	5.32124	5879|7430|10094|10109|55845	RAC1|EZR|ARPC3|ARPC2|BRK1	-0.889508	-2.59057		2.02194	4.21638	0	6	0	0	-10.5332	26.5436
1	1	-4.82791	-9.29575	GO:0060627	M11	2	0	544	18	108	24367	16.6667	GO Biological Processes	19	regulation of vesicle-mediated transport	7.46538	344|345|348|718|720|721|1191|2243|2244|4218|5879|5899|5908|7430|8766|9230|10890|51762	APOC2|APOC3|APOE|C3|C4A|C4B|CLU|FGA|FGB|RAB8A|RAC1|RALB|RAP1B|EZR|RAB11A|RAB11B|RAB10|RAB8B	-7.22827	-10.506	19_GO:0051179 localization	3.5861	10.1757	0	7	1	1	-10.506	7.46538
1	1	-2.7561	-7.6379	GO:0090066	M11	2	0	515	15	108	24367	13.8889	GO Biological Processes	19	regulation of anatomical structure size	6.57147	348|2243|2244|3611|5341|5879|7408|7430|8766|10094|10109|28988|55845|57142|136319	APOE|FGA|FGB|ILK|PLEK|RAC1|VASP|EZR|RAB11A|ARPC3|ARPC2|DBNL|BRK1|RTN4|MTPN	-5.30262	-8.05352	19_GO:0065007 biological regulation	3.32776	8.52665	0	8	1	1	-8.05352	19.3389
1	1	-3.2541	-7.13623	GO:0032535	M11	2	0	378	13	108	24367	12.037	GO Biological Processes	19	regulation of cellular component size	7.75943	348|3611|5341|5879|7408|7430|8766|10094|10109|28988|55845|57142|136319	APOE|ILK|PLEK|RAC1|VASP|EZR|RAB11A|ARPC3|ARPC2|DBNL|BRK1|RTN4|MTPN	-5.14566	-7.87371	19_GO:0071840 cellular component organization or biogenesis	3.13111	8.83726	0	8	0	0	-8.05352	19.3389
1	1	-4.48184	-5.50758	GO:0008361	M11	2	0	181	9	108	24367	8.33333	GO Biological Processes	19	regulation of cell size	11.2187	348|3611|5341|5879|7430|8766|28988|57142|136319	APOE|ILK|PLEK|RAC1|EZR|RAB11A|DBNL|RTN4|MTPN	-4.41085	-6.93062	19_GO:0071840 cellular component organization or biogenesis	2.65952	9.20704	0	8	0	0	-8.05352	19.3389
1	1	-2.1332	-5.06854	GO:0031346	M11	2	0	393	11	108	24367	10.1852	GO Biological Processes	19	positive regulation of cell projection organization	6.31507	348|3611|4830|4831|5879|6280|8766|10109|28988|51762|55845	APOE|ILK|NME1|NME2|RAC1|S100A9|RAB11A|ARPC2|DBNL|RAB8B|BRK1	-3.54587	-5.847	19_GO:0048518 positive regulation of biological process	2.91036	7.08766	0	8	0	0	-8.05352	19.3389
0	1	0	-5.16743	GO:0031344	M01	1	0	723	14	108	24367	12.963	GO Biological Processes	19	regulation of cell projection organization	4.36886	348|3273|3611|4830|4831|5879|6280|7430|8766|10109|28988|51762|55845|57142	APOE|HRG|ILK|NME1|NME2|RAC1|S100A9|EZR|RAB11A|ARPC2|DBNL|RAB8B|BRK1|RTN4	-3.20954	-5.4147	19_GO:0071840 cellular component organization or biogenesis	3.23216	6.13563	0	8	0	0	-8.05352	19.3389
0	1	0	-4.74238	GO:0010770	M01	1	0	158	7	108	24367	6.48148	GO Biological Processes	19	positive regulation of cell morphogenesis involved in differentiation	9.99584	2243|2244|3611|5879|8766|10109|28988	FGA|FGB|ILK|RAC1|RAB11A|ARPC2|DBNL	-3.01421	-5.16775	19_GO:0048518 positive regulation of biological process	2.36905	7.56919	0	8	0	0	-8.05352	19.3389
0	1	0	-5.04358	GO:0022604	M01	1	0	503	10	84	24367	11.9048	GO Biological Processes	19	regulation of cell morphogenesis	5.76706	348|2243|2244|3611|7168|7430|8766|10109|28988|57142	APOE|FGA|FGB|ILK|TPM1|EZR|RAB11A|ARPC2|DBNL|RTN4	-2.85801	-5.04358	19_GO:0032502 developmental process	3.53343	6.35395	0	8	0	0	-8.05352	19.3389
0	1	0	-4.95794	GO:0010769	M01	1	0	307	9	108	24367	8.33333	GO Biological Processes	19	regulation of cell morphogenesis involved in differentiation	6.61428	348|2243|2244|3611|5879|8766|10109|28988|57142	APOE|FGA|FGB|ILK|RAC1|RAB11A|ARPC2|DBNL|RTN4	-2.91452	-5.02951	19_GO:0032502 developmental process	2.65952	6.60515	0	8	0	0	-8.05352	19.3389
0	1	0	-4.97279	GO:0000904	M01	1	0	756	12	84	24367	14.2857	GO Biological Processes	19	cell morphogenesis involved in differentiation	4.6045	348|2243|2244|3611|4218|7408|7430|8766|10109|10890|28988|57142	APOE|FGA|FGB|ILK|RAB8A|VASP|EZR|RAB11A|ARPC2|RAB10|DBNL|RTN4	-2.80597	-4.97279	19_GO:0032502 developmental process	3.81802	5.92146	0	8	0	0	-8.05352	19.3389
0	1	0	-4.47824	GO:0120035	M01	1	0	713	13	108	24367	12.037	GO Biological Processes	19	regulation of plasma membrane bounded cell projection organization	4.1137	348|3273|3611|4830|4831|5879|6280|7430|8766|10109|28988|55845|57142	APOE|HRG|ILK|NME1|NME2|RAC1|S100A9|EZR|RAB11A|ARPC2|DBNL|BRK1|RTN4	-2.71451	-4.78077	19_GO:0071840 cellular component organization or biogenesis	3.13111	5.63036	0	8	0	0	-8.05352	19.3389
0	1	0	-4.66379	GO:0030516	M01	1	0	97	5	84	24367	5.95238	GO Biological Processes	19	regulation of axon extension	14.9527	348|3611|8766|28988|57142	APOE|ILK|RAB11A|DBNL|RTN4	-2.58273	-4.66379	19_GO:0040007 growth	2.58154	8.09825	0	8	0	0	-8.05352	19.3389
0	1	0	-4.39874	GO:0007409	M01	1	0	478	9	84	24367	10.7143	GO Biological Processes	19	axonogenesis	5.46182	348|3611|4218|7408|7430|8766|10890|28988|57142	APOE|ILK|RAB8A|VASP|EZR|RAB11A|RAB10|DBNL|RTN4	-2.36967	-4.39874	19_GO:0032502 developmental process	3.37468	5.79439	0	8	0	0	-8.05352	19.3389
0	1	0	-4.3816	GO:0061387	M01	1	0	111	5	84	24367	5.95238	GO Biological Processes	19	regulation of extent of cell growth	13.0668	348|3611|8766|28988|57142	APOE|ILK|RAB11A|DBNL|RTN4	-2.36134	-4.3816	19_GO:0040007 growth	2.58154	7.4942	0	8	0	0	-8.05352	19.3389
0	1	0	-3.83369	GO:0010720	M01	1	0	567	11	108	24367	10.1852	GO Biological Processes	19	positive regulation of cell development	4.37711	348|2243|2244|3611|4830|4831|5879|6280|8766|10109|28988	APOE|FGA|FGB|ILK|NME1|NME2|RAC1|S100A9|RAB11A|ARPC2|DBNL	-2.38556	-4.35442	19_GO:0048518 positive regulation of biological process	2.91036	5.42896	0	8	0	0	-8.05352	19.3389
0	1	0	-4.15209	GO:0048675	M01	1	0	124	5	84	24367	5.95238	GO Biological Processes	19	axon extension	11.6969	348|3611|8766|28988|57142	APOE|ILK|RAB11A|DBNL|RTN4	-2.18129	-4.15209	19_GO:0040007 growth	2.58154	7.02355	0	8	0	0	-8.05352	19.3389
0	1	0	-4.0797	GO:0061564	M01	1	0	526	9	84	24367	10.7143	GO Biological Processes	19	axon development	4.9634	348|3611|4218|7408|7430|8766|10890|28988|57142	APOE|ILK|RAB8A|VASP|EZR|RAB11A|RAB10|DBNL|RTN4	-2.12421	-4.0797	19_GO:0032502 developmental process	3.37468	5.4048	0	8	0	0	-8.05352	19.3389
0	1	0	-3.66164	GO:0048667	M01	1	0	598	9	84	24367	10.7143	GO Biological Processes	19	cell morphogenesis involved in neuron differentiation	4.3658	348|3611|4218|7408|7430|8766|10890|28988|57142	APOE|ILK|RAB8A|VASP|EZR|RAB11A|RAB10|DBNL|RTN4	-1.77998	-3.66164	19_GO:0032502 developmental process	3.37468	4.90133	0	8	0	0	-8.05352	19.3389
0	1	0	-3.49926	GO:1990138	M01	1	0	171	5	84	24367	5.95238	GO Biological Processes	19	neuron projection extension	8.48197	348|3611|8766|28988|57142	APOE|ILK|RAB11A|DBNL|RTN4	-1.65583	-3.49926	19_GO:0040007 growth	2.58154	5.77461	0	8	0	0	-8.05352	19.3389
0	1	0	-3.28961	GO:0010976	M01	1	0	291	7	108	24367	6.48148	GO Biological Processes	19	positive regulation of neuron projection development	5.42729	348|3611|4830|4831|6280|8766|28988	APOE|ILK|NME1|NME2|S100A9|RAB11A|DBNL	-1.64651	-3.49286	19_GO:0048518 positive regulation of biological process	2.36905	5.06944	0	8	0	0	-8.05352	19.3389
0	1	0	-3.358	GO:0048812	M01	1	0	658	9	84	24367	10.7143	GO Biological Processes	19	neuron projection morphogenesis	3.96771	348|3611|4218|7408|7430|8766|10890|28988|57142	APOE|ILK|RAB8A|VASP|EZR|RAB11A|RAB10|DBNL|RTN4	-1.5581	-3.358	19_GO:0032502 developmental process	3.37468	4.53897	0	8	0	0	-8.05352	19.3389
0	1	0	-3.34275	GO:0050770	M01	1	0	185	5	84	24367	5.95238	GO Biological Processes	19	regulation of axonogenesis	7.84009	348|3611|8766|28988|57142	APOE|ILK|RAB11A|DBNL|RTN4	-1.54998	-3.34275	19_GO:0032502 developmental process	2.58154	5.49265	0	8	0	0	-8.05352	19.3389
0	1	0	-3.29661	GO:0045773	M01	1	0	45	3	84	24367	3.57143	GO Biological Processes	19	positive regulation of axon extension	19.3389	3611|8766|28988	ILK|RAB11A|DBNL	-1.52033	-3.29661	19_GO:0040007 growth	2.02481	7.24203	0	8	0	0	-8.05352	19.3389
0	1	0	-3.29213	GO:0120039	M01	1	0	672	9	84	24367	10.7143	GO Biological Processes	19	plasma membrane bounded cell projection morphogenesis	3.88504	348|3611|4218|7408|7430|8766|10890|28988|57142	APOE|ILK|RAB8A|VASP|EZR|RAB11A|RAB10|DBNL|RTN4	-1.51833	-3.29213	19_GO:0032502 developmental process	3.37468	4.46056	0	8	0	0	-8.05352	19.3389
0	1	0	-3.27362	GO:0048858	M01	1	0	676	9	84	24367	10.7143	GO Biological Processes	19	cell projection morphogenesis	3.86206	348|3611|4218|7408|7430|8766|10890|28988|57142	APOE|ILK|RAB8A|VASP|EZR|RAB11A|RAB10|DBNL|RTN4	-1.50352	-3.27362	19_GO:0032502 developmental process	3.37468	4.43854	0	8	0	0	-8.05352	19.3389
0	1	0	-3.19979	GO:0001558	M01	1	0	421	8	108	24367	7.40741	GO Biological Processes	19	regulation of cell growth	4.28732	348|3273|3611|6280|8766|28988|57142|136319	APOE|HRG|ILK|S100A9|RAB11A|DBNL|RTN4|MTPN	-1.41657	-3.23599	19_GO:0040007 growth	2.52005	4.53978	0	8	0	0	-8.05352	19.3389
0	1	0	-3.18315	GO:0032990	M01	1	0	696	9	84	24367	10.7143	GO Biological Processes	19	cell part morphogenesis	3.75108	348|3611|4218|7408|7430|8766|10890|28988|57142	APOE|ILK|RAB8A|VASP|EZR|RAB11A|RAB10|DBNL|RTN4	-1.43458	-3.18315	19_GO:0032502 developmental process	3.37468	4.33092	0	8	0	0	-8.05352	19.3389
0	1	0	-2.5164	GO:0030307	M01	1	0	173	5	108	24367	4.62963	GO Biological Processes	19	positive regulation of cell growth	6.52082	3611|6280|8766|28988|136319	ILK|S100A9|RAB11A|DBNL|MTPN	-1.21254	-2.97776	19_GO:0040007 growth	2.02194	4.86228	0	8	0	0	-8.05352	19.3389
0	1	0	-2.87638	GO:0060560	M01	1	0	235	5	84	24367	5.95238	GO Biological Processes	19	developmental growth involved in morphogenesis	6.17199	348|3611|8766|28988|57142	APOE|ILK|RAB11A|DBNL|RTN4	-1.18076	-2.87638	19_GO:0040007 growth	2.58154	4.68571	0	8	0	0	-8.05352	19.3389
0	1	0	-2.87455	GO:0048638	M01	1	0	350	6	84	24367	7.14286	GO Biological Processes	19	regulation of developmental growth	4.97286	348|3611|7430|8766|28988|57142	APOE|ILK|EZR|RAB11A|DBNL|RTN4	-1.18076	-2.87455	19_GO:0040007 growth	2.80998	4.4031	0	8	0	0	-8.05352	19.3389
0	1	0	-2.86824	GO:0048588	M01	1	0	236	5	84	24367	5.95238	GO Biological Processes	19	developmental cell growth	6.14583	348|3611|8766|28988|57142	APOE|ILK|RAB11A|DBNL|RTN4	-1.17752	-2.86824	19_GO:0040007 growth	2.58154	4.67202	0	8	0	0	-8.05352	19.3389
0	1	0	-2.57198	GO:0045927	M01	1	0	276	6	108	24367	5.55556	GO Biological Processes	19	positive regulation of growth	4.90479	3611|6280|7430|8766|28988|136319	ILK|S100A9|EZR|RAB11A|DBNL|MTPN	-1.09558	-2.83604	19_GO:0040007 growth	2.20414	4.35304	0	8	0	0	-8.05352	19.3389
0	1	0	-2.81778	GO:0016049	M01	1	0	490	7	84	24367	8.33333	GO Biological Processes	19	cell growth	4.14405	348|3273|3611|6280|8766|28988|57142	APOE|HRG|ILK|S100A9|RAB11A|DBNL|RTN4	-1.13616	-2.81778	19_GO:0040007 growth	3.01561	4.13502	0	8	0	0	-8.05352	19.3389
0	1	0	-2.69421	GO:0045666	M01	1	0	380	7	108	24367	6.48148	GO Biological Processes	19	positive regulation of neuron differentiation	4.15616	348|3611|4830|4831|6280|8766|28988	APOE|ILK|NME1|NME2|S100A9|RAB11A|DBNL	-1.07849	-2.81331	19_GO:0048518 positive regulation of biological process	2.36905	4.13743	0	8	0	0	-8.05352	19.3389
0	1	0	-2.70972	GO:0010975	M01	1	0	512	7	84	24367	8.33333	GO Biological Processes	19	regulation of neuron projection development	3.96598	348|3611|4830|6280|8766|28988|57142	APOE|ILK|NME1|S100A9|RAB11A|DBNL|RTN4	-1.04092	-2.70972	19_GO:0032502 developmental process	3.01561	3.98928	0	8	0	0	-8.05352	19.3389
0	1	0	-2.63499	GO:1900006	M01	1	0	76	3	84	24367	3.57143	GO Biological Processes	19	positive regulation of dendrite development	11.4507	348|3611|28988	APOE|ILK|DBNL	-0.980522	-2.63499	19_GO:0048518 positive regulation of biological process	2.02481	5.36671	0	8	0	0	-8.05352	19.3389
0	1	0	-2.59863	GO:0040008	M01	1	0	686	8	84	24367	9.52381	GO Biological Processes	19	regulation of growth	3.3829	348|3273|3611|6280|7430|8766|28988|57142	APOE|HRG|ILK|S100A9|EZR|RAB11A|DBNL|RTN4	-0.947915	-2.59863	19_GO:0040007 growth	3.20282	3.72347	0	8	0	0	-8.05352	19.3389
0	1	0	-2.45446	GO:0050772	M01	1	0	88	3	84	24367	3.57143	GO Biological Processes	19	positive regulation of axonogenesis	9.8892	3611|8766|28988	ILK|RAB11A|DBNL	-0.828202	-2.45446	19_GO:0048518 positive regulation of biological process	2.02481	4.91326	0	8	0	0	-8.05352	19.3389
0	1	0	-2.37945	GO:0048639	M01	1	0	189	4	84	24367	4.7619	GO Biological Processes	19	positive regulation of developmental growth	6.13933	3611|7430|8766|28988	ILK|EZR|RAB11A|DBNL	-0.76621	-2.37945	19_GO:0040007 growth	2.32357	4.17165	0	8	0	0	-8.05352	19.3389
0	1	0	-2.18265	GO:0050769	M01	1	0	484	7	108	24367	6.48148	GO Biological Processes	19	positive regulation of neurogenesis	3.2631	348|3611|4830|4831|6280|8766|28988	APOE|ILK|NME1|NME2|S100A9|RAB11A|DBNL	-0.585721	-2.23458	19_GO:0048518 positive regulation of biological process	2.36905	3.35545	0	8	0	0	-8.05352	19.3389
0	1	0	-2.08619	GO:0045664	M01	1	0	667	7	84	24367	8.33333	GO Biological Processes	19	regulation of neuron differentiation	3.04435	348|3611|4830|6280|8766|28988|57142	APOE|ILK|NME1|S100A9|RAB11A|DBNL|RTN4	-0.540142	-2.08619	19_GO:0032502 developmental process	3.01561	3.14866	0	8	0	0	-8.05352	19.3389
1	1	-3.49165	-6.72259	GO:0006898	M11	2	0	327	12	108	24367	11.1111	GO Biological Processes	19	receptor-mediated endocytosis	8.27965	344|345|348|718|1191|3240|3250|5879|6288|7430|10525|28988	APOC2|APOC3|APOE|C3|CLU|HP|HPR|RAC1|SAA1|EZR|HYOU1|DBNL	-4.94314	-7.60903	19_GO:0051179 localization	3.02406	8.84269	0	9	1	1	-7.60903	34.5337
0	1	0	-6.47877	R-HSA-2173782	M01	1	0	42	5	84	24367	5.95238	Reactome Gene Sets	6	Binding and Uptake of Ligands by Scavenger Receptors	34.5337	348|3240|3250|6288|10525	APOE|HP|HPR|SAA1|HYOU1	-3.84091	-6.47877		2.58154	12.7927	0	9	0	0	-7.60903	34.5337
0	1	0	-2.26326	GO:0098869	M01	1	0	103	3	84	24367	3.57143	GO Biological Processes	19	cellular oxidant detoxification	8.44903	348|3240|6280	APOE|HP|S100A9	-0.682139	-2.26326	19_GO:0098754 detoxification	2.02481	4.45572	0	9	0	0	-7.60903	34.5337
0	1	0	-2.14157	GO:1990748	M01	1	0	114	3	84	24367	3.57143	GO Biological Processes	19	cellular detoxification	7.63377	348|3240|6280	APOE|HP|S100A9	-0.585888	-2.14157	19_GO:0098754 detoxification	2.02481	4.17552	0	9	0	0	-7.60903	34.5337
0	1	0	-4.67918	GO:0006953	M01	1	0	47	6	108	24367	5.55556	GO Biological Processes	19	acute-phase response	28.8026	325|3240|3700|5004|5265|6288	APCS|HP|ITIH4|ORM1|SERPINA1|SAA1	-4.5943	-7.21443	19_GO:0050896 response to stimulus	2.20414	12.7298	0	10	1	1	-7.21443	28.8026
0	1	0	-4.1688	GO:0019730	M01	1	0	123	8	108	24367	7.40741	GO Biological Processes	19	antimicrobial humoral response	14.6745	1191|2243|2244|3133|3273|6280|8349|85236	CLU|FGA|FGB|HLA-E|HRG|S100A9|H2BC21|H2BC12	-4.53277	-7.11152	19_GO:0051704 multi-organism process	2.52005	10.1445	0	11	1	1	-7.11152	24.0022
0	1	0	-3.24083	GO:0019731	M01	1	0	47	5	108	24367	4.62963	GO Biological Processes	19	antibacterial humoral response	24.0022	2243|2244|3133|8349|85236	FGA|FGB|HLA-E|H2BC21|H2BC12	-3.41609	-5.68598	19_GO:0051704 multi-organism process	2.02194	10.5318	0	11	0	0	-7.11152	24.0022
0	1	0	-3.7266	GO:0042742	M01	1	0	344	9	108	24367	8.33333	GO Biological Processes	19	defense response to bacterium	5.90286	2243|2244|3133|3240|6280|8349|51552|85236|100423062	FGA|FGB|HLA-E|HP|S100A9|H2BC21|RAB14|H2BC12|IGLL5	-2.60889	-4.63797	19_GO:0051704 multi-organism process	2.65952	6.11058	0	11	0	0	-7.11152	24.0022
0	1	0	-3.69302	GO:0009617	M01	1	0	729	12	108	24367	11.1111	GO Biological Processes	19	response to bacterium	3.71392	718|721|2243|2244|3133|3240|6280|6352|8349|51552|85236|100423062	C3|C4B|FGA|FGB|HLA-E|HP|S100A9|CCL5|H2BC21|RAB14|H2BC12|IGLL5	-2.10971	-4.02227	19_GO:0051704 multi-organism process	3.02406	4.96389	0	11	0	0	-7.11152	24.0022
0	1	0	-2.68496	GO:0061844	M01	1	0	73	4	108	24367	3.7037	GO Biological Processes	19	antimicrobial humoral immune response mediated by antimicrobial peptide	12.3628	3273|6280|8349|85236	HRG|S100A9|H2BC21|H2BC12	-1.6523	-3.50312	19_GO:0051704 multi-organism process	1.81723	6.48729	0	11	0	0	-7.11152	24.0022
0	1	0	-2.98176	GO:0098542	M01	1	0	596	10	108	24367	9.25926	GO Biological Processes	19	defense response to other organism	3.78558	2243|2244|3133|3240|3273|6280|8349|51552|85236|100423062	FGA|FGB|HLA-E|HP|HRG|S100A9|H2BC21|RAB14|H2BC12|IGLL5	-1.64651	-3.4931	19_GO:0051704 multi-organism process	2.78919	4.59391	0	11	0	0	-7.11152	24.0022
1	1	-3.45656	-5.89518	GO:0009306	M11	2	0	614	15	108	24367	13.8889	GO Biological Processes	19	protein secretion	5.5119	348|727|2243|2244|3133|4218|5004|5341|5879|6288|6352|7430|9230|10890|51762	APOE|C5|FGA|FGB|HLA-E|RAB8A|ORM1|PLEK|RAC1|SAA1|CCL5|EZR|RAB11B|RAB10|RAB8B	-4.4788	-7.04972	19_GO:0051179 localization	3.32776	7.5553	0	12	1	1	-7.04972	6.88333
1	1	-3.34629	-5.64576	GO:0002790	M11	2	0	649	15	108	24367	13.8889	GO Biological Processes	19	peptide secretion	5.21465	348|727|2243|2244|3133|4218|5004|5341|5879|6288|6352|7430|9230|10890|51762	APOE|C5|FGA|FGB|HLA-E|RAB8A|ORM1|PLEK|RAC1|SAA1|CCL5|EZR|RAB11B|RAB10|RAB8B	-4.25953	-6.73979	19_GO:0051179 localization	3.32776	7.26126	0	12	0	0	-7.04972	6.88333
0	1	0	-4.97853	GO:0090087	M01	1	0	755	15	108	24367	13.8889	GO Biological Processes	19	regulation of peptide transport	4.48252	348|727|2243|2244|3133|4218|5004|5879|6288|6352|7332|7430|8766|29969|51762	APOE|C5|FGA|FGB|HLA-E|RAB8A|ORM1|RAC1|SAA1|CCL5|UBE2L3|EZR|RAB11A|MDFIC|RAB8B	-3.59711	-5.91189	19_GO:0051179 localization	3.32776	6.48588	0	12	0	0	-7.04972	6.88333
0	1	0	-4.88211	GO:0070201	M01	1	0	772	15	108	24367	13.8889	GO Biological Processes	19	regulation of establishment of protein localization	4.38382	348|727|1509|2243|2244|3133|4218|5004|5879|6288|6352|7332|7430|8766|29969	APOE|C5|CTSD|FGA|FGB|HLA-E|RAB8A|ORM1|RAC1|SAA1|CCL5|UBE2L3|EZR|RAB11A|MDFIC	-3.50268	-5.79241	19_GO:0051179 localization	3.32776	6.37489	0	12	0	0	-7.04972	6.88333
1	1	-2.11858	-5.60632	GO:1903530	M11	2	0	777	15	108	24367	13.8889	GO Biological Processes	19	regulation of secretion by cell	4.35561	348|727|2243|2244|3133|4218|5004|5879|5899|5908|6288|6352|7430|10890|51762	APOE|C5|FGA|FGB|HLA-E|RAB8A|ORM1|RAC1|RALB|RAP1B|SAA1|CCL5|EZR|RAB10|RAB8B	-3.47621	-5.75788	19_GO:0051179 localization	3.32776	6.34286	0	12	0	0	-7.04972	6.88333
0	1	0	-4.41244	GO:0051223	M01	1	0	725	14	108	24367	12.963	GO Biological Processes	19	regulation of protein transport	4.35681	348|727|2243|2244|3133|4218|5004|5879|6288|6352|7332|7430|8766|29969	APOE|C5|FGA|FGB|HLA-E|RAB8A|ORM1|RAC1|SAA1|CCL5|UBE2L3|EZR|RAB11A|MDFIC	-3.20239	-5.40093	19_GO:0051179 localization	3.23216	6.12239	0	12	0	0	-7.04972	6.88333
0	1	0	-4.1395	GO:0002793	M01	1	0	295	9	108	24367	8.33333	GO Biological Processes	19	positive regulation of peptide secretion	6.88333	727|2243|2244|3133|5004|5879|6288|7430|51762	C5|FGA|FGB|HLA-E|ORM1|RAC1|SAA1|EZR|RAB8B	-3.01421	-5.16839	19_GO:0048518 positive regulation of biological process	2.65952	6.78338	0	12	0	0	-7.04972	6.88333
0	1	0	-4.11764	GO:0002791	M01	1	0	520	11	108	24367	10.1852	GO Biological Processes	19	regulation of peptide secretion	4.77274	348|727|2243|2244|3133|5004|5879|6288|6352|7430|51762	APOE|C5|FGA|FGB|HLA-E|ORM1|RAC1|SAA1|CCL5|EZR|RAB8B	-2.65405	-4.69669	19_GO:0051179 localization	2.91036	5.80242	0	12	0	0	-7.04972	6.88333
0	1	0	-3.42774	GO:0050714	M01	1	0	274	8	108	24367	7.40741	GO Biological Processes	19	positive regulation of protein secretion	6.58746	727|2243|2244|3133|5004|5879|6288|7430	C5|FGA|FGB|HLA-E|ORM1|RAC1|SAA1|EZR	-2.5149	-4.51179	19_GO:0048518 positive regulation of biological process	2.52005	6.206	0	12	0	0	-7.04972	6.88333
0	1	0	-3.52718	GO:0050708	M01	1	0	492	10	108	24367	9.25926	GO Biological Processes	19	regulation of protein secretion	4.58578	348|727|2243|2244|3133|5004|5879|6288|6352|7430	APOE|C5|FGA|FGB|HLA-E|ORM1|RAC1|SAA1|CCL5|EZR	-2.23383	-4.16732	19_GO:0051179 localization	2.78919	5.3612	0	12	0	0	-7.04972	6.88333
0	1	0	-3.29295	GO:1903532	M01	1	0	406	9	108	24367	8.33333	GO Biological Processes	19	positive regulation of secretion by cell	5.00144	727|2243|2244|3133|5004|5879|6288|7430|51762	C5|FGA|FGB|HLA-E|ORM1|RAC1|SAA1|EZR|RAB8B	-2.1588	-4.08171	19_GO:0048518 positive regulation of biological process	2.65952	5.42493	0	12	0	0	-7.04972	6.88333
0	1	0	-3.16962	GO:0051222	M01	1	0	426	9	108	24367	8.33333	GO Biological Processes	19	positive regulation of protein transport	4.76663	727|2243|2244|3133|5004|5879|6288|7332|7430	C5|FGA|FGB|HLA-E|ORM1|RAC1|SAA1|UBE2L3|EZR	-2.02288	-3.92368	19_GO:0048518 positive regulation of biological process	2.65952	5.23304	0	12	0	0	-7.04972	6.88333
0	1	0	-3.11055	GO:0051047	M01	1	0	436	9	108	24367	8.33333	GO Biological Processes	19	positive regulation of secretion	4.6573	727|2243|2244|3133|5004|5879|6288|7430|51762	C5|FGA|FGB|HLA-E|ORM1|RAC1|SAA1|EZR|RAB8B	-1.95215	-3.84801	19_GO:0048518 positive regulation of biological process	2.65952	5.14151	0	12	0	0	-7.04972	6.88333
0	1	0	-2.95352	GO:1904951	M01	1	0	464	9	108	24367	8.33333	GO Biological Processes	19	positive regulation of establishment of protein localization	4.37626	727|2243|2244|3133|5004|5879|6288|7332|7430	C5|FGA|FGB|HLA-E|ORM1|RAC1|SAA1|UBE2L3|EZR	-1.77658	-3.64698	19_GO:0048518 positive regulation of biological process	2.65952	4.89932	0	12	0	0	-7.04972	6.88333
0	1	0	-2.11476	GO:0050707	M01	1	0	225	4	84	24367	4.7619	GO Biological Processes	19	regulation of cytokine secretion	5.15704	727|5004|6288|7430	C5|ORM1|SAA1|EZR	-0.562814	-2.11476	19_GO:0051179 localization	2.32357	3.68442	0	12	0	0	-7.04972	6.88333
0	1	0	-6.41171	R-HSA-8963898	M01	1	0	18	4	84	24367	4.7619	Reactome Gene Sets	6	Plasma lipoprotein assembly	64.463	2|344|345|348	A2M|APOC2|APOC3|APOE	-3.79157	-6.41171		2.32357	15.8415	0	13	1	1	-6.41171	96.6944
0	1	0	-4.36469	GO:0043691	M01	1	0	20	4	108	24367	3.7037	GO Biological Processes	19	reverse cholesterol transport	45.1241	344|345|348|1191	APOC2|APOC3|APOE|CLU	-3.49057	-5.77626	19_GO:0051179 localization	1.81723	13.1715	0	13	0	0	-6.41171	96.6944
0	1	0	-5.48541	GO:0034371	M01	1	0	9	3	84	24367	3.57143	GO Biological Processes	19	chylomicron remodeling	96.6944	344|345|348	APOC2|APOC3|APOE	-3.1749	-5.48541	19_GO:0071840 cellular component organization or biogenesis	2.02481	16.8876	0	13	0	0	-6.41171	96.6944
0	1	0	-5.48541	GO:0034382	M01	1	0	9	3	84	24367	3.57143	GO Biological Processes	19	chylomicron remnant clearance	96.6944	344|345|348	APOC2|APOC3|APOE	-3.1749	-5.48541	19_GO:0032501 multicellular organismal process	2.02481	16.8876	0	13	0	0	-6.41171	96.6944
0	1	0	-5.48541	GO:0071830	M01	1	0	9	3	84	24367	3.57143	GO Biological Processes	19	triglyceride-rich lipoprotein particle clearance	96.6944	344|345|348	APOC2|APOC3|APOE	-3.1749	-5.48541	19_GO:0032501 multicellular organismal process	2.02481	16.8876	0	13	0	0	-6.41171	96.6944
0	1	0	-5.48541	R-HSA-8963888	M01	1	0	9	3	84	24367	3.57143	Reactome Gene Sets	6	Chylomicron assembly	96.6944	344|345|348	APOC2|APOC3|APOE	-3.1749	-5.48541		2.02481	16.8876	0	13	0	0	-6.41171	96.6944
0	1	0	-5.48541	R-HSA-8963901	M01	1	0	9	3	84	24367	3.57143	Reactome Gene Sets	6	Chylomicron remodeling	96.6944	344|345|348	APOC2|APOC3|APOE	-3.1749	-5.48541		2.02481	16.8876	0	13	0	0	-6.41171	96.6944
0	1	0	-5.33159	GO:0034378	M01	1	0	10	3	84	24367	3.57143	GO Biological Processes	19	chylomicron assembly	87.025	344|345|348	APOC2|APOC3|APOE	-3.06258	-5.33159	19_GO:0071840 cellular component organization or biogenesis	2.02481	16.0027	0	13	0	0	-6.41171	96.6944
0	1	0	-5.33159	GO:0034447	M01	1	0	10	3	84	24367	3.57143	GO Biological Processes	19	very-low-density lipoprotein particle clearance	87.025	344|345|348	APOC2|APOC3|APOE	-3.06258	-5.33159	19_GO:0032501 multicellular organismal process	2.02481	16.0027	0	13	0	0	-6.41171	96.6944
0	1	0	-5.33159	R-HSA-8964058	M01	1	0	10	3	84	24367	3.57143	Reactome Gene Sets	6	HDL remodeling	87.025	344|345|348	APOC2|APOC3|APOE	-3.06258	-5.33159		2.02481	16.0027	0	13	0	0	-6.41171	96.6944
0	1	0	-5.19437	GO:0034372	M01	1	0	11	3	84	24367	3.57143	GO Biological Processes	19	very-low-density lipoprotein particle remodeling	79.1136	344|345|348	APOC2|APOC3|APOE	-2.96162	-5.19437	19_GO:0071840 cellular component organization or biogenesis	2.02481	15.2406	0	13	0	0	-6.41171	96.6944
0	1	0	-5.07051	GO:0033700	M01	1	0	12	3	84	24367	3.57143	GO Biological Processes	19	phospholipid efflux	72.5208	344|345|348	APOC2|APOC3|APOE	-2.87976	-5.07051	19_GO:0051179 localization	2.02481	14.575	0	13	0	0	-6.41171	96.6944
0	1	0	-4.95765	GO:0034370	M01	1	0	13	3	84	24367	3.57143	GO Biological Processes	19	triglyceride-rich lipoprotein particle remodeling	66.9423	344|345|348	APOC2|APOC3|APOE	-2.79691	-4.95765	19_GO:0071840 cellular component organization or biogenesis	2.02481	13.9872	0	13	0	0	-6.41171	96.6944
0	1	0	-4.91817	GO:0090207	M01	1	0	41	4	84	24367	4.7619	GO Biological Processes	19	regulation of triglyceride metabolic process	28.3008	344|345|348|718	APOC2|APOC3|APOE|C3	-2.76638	-4.91817	19_GO:0008152 metabolic process	2.32357	10.2899	0	13	0	0	-6.41171	96.6944
0	1	0	-4.83458	R-HSA-975634	M01	1	0	43	4	84	24367	4.7619	Reactome Gene Sets	6	Retinoid metabolism and transport	26.9845	344|345|348|7276	APOC2|APOC3|APOE|TTR	-2.69732	-4.83458		2.32357	10.0302	0	13	0	0	-6.41171	96.6944
0	1	0	-4.67918	R-HSA-6806667	M01	1	0	47	4	84	24367	4.7619	Reactome Gene Sets	6	Metabolism of fat-soluble vitamins	24.6879	344|345|348|7276	APOC2|APOC3|APOE|TTR	-2.59307	-4.67918		2.32357	9.56038	0	13	0	0	-6.41171	96.6944
0	1	0	-4.58584	GO:0034375	M01	1	0	17	3	84	24367	3.57143	GO Biological Processes	19	high-density lipoprotein particle remodeling	51.1912	344|345|348	APOC2|APOC3|APOE	-2.51471	-4.58584	19_GO:0071840 cellular component organization or biogenesis	2.02481	12.1754	0	13	0	0	-6.41171	96.6944
0	1	0	-4.58584	GO:0034384	M01	1	0	17	3	84	24367	3.57143	GO Biological Processes	19	high-density lipoprotein particle clearance	51.1912	344|345|348	APOC2|APOC3|APOE	-2.51471	-4.58584	19_GO:0032501 multicellular organismal process	2.02481	12.1754	0	13	0	0	-6.41171	96.6944
1	1	-2.5172	-3.32925	GO:0030100	M11	2	0	286	8	108	24367	7.40741	GO Biological Processes	19	regulation of endocytosis	6.31106	344|345|348|718|720|721|1191|5879	APOC2|APOC3|APOE|C3|C4A|C4B|CLU|RAC1	-2.40719	-4.37995	19_GO:0071840 cellular component organization or biogenesis	2.52005	6.02829	0	13	0	0	-6.41171	96.6944
0	1	0	-4.01875	R-HSA-174824	M01	1	0	69	4	84	24367	4.7619	Reactome Gene Sets	6	Plasma lipoprotein assembly, remodeling, and clearance	16.8164	2|344|345|348	A2M|APOC2|APOC3|APOE	-2.07071	-4.01875		2.32357	7.73799	0	13	0	0	-6.41171	96.6944
0	1	0	-3.86856	GO:0034368	M01	1	0	29	3	84	24367	3.57143	GO Biological Processes	19	protein-lipid complex remodeling	30.0086	344|345|348	APOC2|APOC3|APOE	-1.95257	-3.86856	19_GO:0071840 cellular component organization or biogenesis	2.02481	9.19315	0	13	0	0	-6.41171	96.6944
0	1	0	-3.86856	GO:0034369	M01	1	0	29	3	84	24367	3.57143	GO Biological Processes	19	plasma lipoprotein particle remodeling	30.0086	344|345|348	APOC2|APOC3|APOE	-1.95257	-3.86856	19_GO:0071840 cellular component organization or biogenesis	2.02481	9.19315	0	13	0	0	-6.41171	96.6944
0	1	0	-3.86856	GO:0034377	M01	1	0	29	3	84	24367	3.57143	GO Biological Processes	19	plasma lipoprotein particle assembly	30.0086	344|345|348	APOC2|APOC3|APOE	-1.95257	-3.86856	19_GO:0071840 cellular component organization or biogenesis	2.02481	9.19315	0	13	0	0	-6.41171	96.6944
0	1	0	-2.17342	GO:0048259	M01	1	0	111	5	108	24367	4.62963	GO Biological Processes	19	regulation of receptor-mediated endocytosis	10.1631	344|345|718|1191|5879	APOC2|APOC3|C3|CLU|RAC1	-1.96412	-3.86162	19_GO:0071840 cellular component organization or biogenesis	2.02194	6.45596	0	13	0	0	-6.41171	96.6944
0	1	0	-3.82388	GO:0034367	M01	1	0	30	3	84	24367	3.57143	GO Biological Processes	19	protein-containing complex remodeling	29.0083	344|345|348	APOC2|APOC3|APOE	-1.92141	-3.82388	19_GO:0071840 cellular component organization or biogenesis	2.02481	9.02807	0	13	0	0	-6.41171	96.6944
0	1	0	-3.82388	R-HSA-8963899	M01	1	0	30	3	84	24367	3.57143	Reactome Gene Sets	6	Plasma lipoprotein remodeling	29.0083	344|345|348	APOC2|APOC3|APOE	-1.92141	-3.82388		2.02481	9.02807	0	13	0	0	-6.41171	96.6944
0	1	0	-3.73908	GO:0010543	M01	1	0	32	3	84	24367	3.57143	GO Biological Processes	19	regulation of platelet activation	27.1953	348|3273|5341	APOE|HRG|PLEK	-1.84486	-3.73908	19_GO:0032501 multicellular organismal process	2.02481	8.72094	0	13	0	0	-6.41171	96.6944
0	1	0	-3.69877	GO:0065005	M01	1	0	33	3	84	24367	3.57143	GO Biological Processes	19	protein-lipid complex assembly	26.3712	344|345|348	APOC2|APOC3|APOE	-1.81263	-3.69877	19_GO:0071840 cellular component organization or biogenesis	2.02481	8.57772	0	13	0	0	-6.41171	96.6944
0	1	0	-3.51491	GO:0055090	M01	1	0	38	3	84	24367	3.57143	GO Biological Processes	19	acylglycerol homeostasis	22.9013	344|345|348	APOC2|APOC3|APOE	-1.66771	-3.51491	19_GO:0065007 biological regulation	2.02481	7.94658	0	13	0	0	-6.41171	96.6944
0	1	0	-3.51491	GO:0070328	M01	1	0	38	3	84	24367	3.57143	GO Biological Processes	19	triglyceride homeostasis	22.9013	344|345|348	APOC2|APOC3|APOE	-1.66771	-3.51491	19_GO:0065007 biological regulation	2.02481	7.94658	0	13	0	0	-6.41171	96.6944
0	1	0	-3.34856	R-HSA-2187338	M01	1	0	103	4	84	24367	4.7619	Reactome Gene Sets	6	Visual phototransduction	11.2654	344|345|348|7276	APOC2|APOC3|APOE|TTR	-1.5532	-3.34856		2.32357	6.14034	0	13	0	0	-6.41171	96.6944
0	1	0	-3.33266	GO:0001523	M01	1	0	104	4	84	24367	4.7619	GO Biological Processes	19	retinoid metabolic process	11.1571	344|345|348|7276	APOC2|APOC3|APOE|TTR	-1.54317	-3.33266	19_GO:0008152 metabolic process	2.32357	6.1051	0	13	0	0	-6.41171	96.6944
0	1	0	-3.33266	GO:0006641	M01	1	0	104	4	84	24367	4.7619	GO Biological Processes	19	triglyceride metabolic process	11.1571	344|345|348|718	APOC2|APOC3|APOE|C3	-1.54317	-3.33266	19_GO:0008152 metabolic process	2.32357	6.1051	0	13	0	0	-6.41171	96.6944
0	1	0	-3.24083	GO:0071827	M01	1	0	47	3	84	24367	3.57143	GO Biological Processes	19	plasma lipoprotein particle organization	18.516	344|345|348	APOC2|APOC3|APOE	-1.485	-3.24083	19_GO:0071840 cellular component organization or biogenesis	2.02481	7.06938	0	13	0	0	-6.41171	96.6944
0	1	0	-3.24062	GO:0016101	M01	1	0	110	4	84	24367	4.7619	GO Biological Processes	19	diterpenoid metabolic process	10.5485	344|345|348|7276	APOC2|APOC3|APOE|TTR	-1.485	-3.24062	19_GO:0008152 metabolic process	2.32357	5.90327	0	13	0	0	-6.41171	96.6944
0	1	0	-3.13647	GO:0071825	M01	1	0	51	3	84	24367	3.57143	GO Biological Processes	19	protein-lipid complex subunit organization	17.0637	344|345|348	APOC2|APOC3|APOE	-1.39486	-3.13647	19_GO:0071840 cellular component organization or biogenesis	2.02481	6.75408	0	13	0	0	-6.41171	96.6944
0	1	0	-3.09877	GO:0006721	M01	1	0	120	4	84	24367	4.7619	GO Biological Processes	19	terpenoid metabolic process	9.66944	344|345|348|7276	APOC2|APOC3|APOE|TTR	-1.36173	-3.09877	19_GO:0008152 metabolic process	2.32357	5.5993	0	13	0	0	-6.41171	96.6944
0	1	0	-2.29895	GO:0030301	M01	1	0	100	4	108	24367	3.7037	GO Biological Processes	19	cholesterol transport	9.02481	344|345|348|1191	APOC2|APOC3|APOE|CLU	-1.21858	-2.98624	19_GO:0051179 localization	1.81723	5.36531	0	13	0	0	-6.41171	96.6944
0	1	0	-2.98178	GO:0006638	M01	1	0	129	4	84	24367	4.7619	GO Biological Processes	19	neutral lipid metabolic process	8.99483	344|345|348|718	APOC2|APOC3|APOE|C3	-1.26795	-2.98178	19_GO:0008152 metabolic process	2.32357	5.35472	0	13	0	0	-6.41171	96.6944
0	1	0	-2.98178	GO:0006639	M01	1	0	129	4	84	24367	4.7619	GO Biological Processes	19	acylglycerol metabolic process	8.99483	344|345|348|718	APOC2|APOC3|APOE|C3	-1.26795	-2.98178	19_GO:0008152 metabolic process	2.32357	5.35472	0	13	0	0	-6.41171	96.6944
0	1	0	-2.95167	GO:0033344	M01	1	0	59	3	84	24367	3.57143	GO Biological Processes	19	cholesterol efflux	14.75	344|345|348	APOC2|APOC3|APOE	-1.24535	-2.95167	19_GO:0051179 localization	2.02481	6.2192	0	13	0	0	-6.41171	96.6944
0	1	0	-2.85044	GO:0006720	M01	1	0	140	4	84	24367	4.7619	GO Biological Processes	19	isoprenoid metabolic process	8.2881	344|345|348|7276	APOC2|APOC3|APOE|TTR	-1.16264	-2.85044	19_GO:0008152 metabolic process	2.32357	5.08638	0	13	0	0	-6.41171	96.6944
0	1	0	-2.84929	GO:0032371	M01	1	0	64	3	84	24367	3.57143	GO Biological Processes	19	regulation of sterol transport	13.5977	344|345|348	APOC2|APOC3|APOE	-1.16264	-2.84929	19_GO:0051179 localization	2.02481	5.93513	0	13	0	0	-6.41171	96.6944
0	1	0	-2.84929	GO:0032374	M01	1	0	64	3	84	24367	3.57143	GO Biological Processes	19	regulation of cholesterol transport	13.5977	344|345|348	APOC2|APOC3|APOE	-1.16264	-2.84929	19_GO:0051179 localization	2.02481	5.93513	0	13	0	0	-6.41171	96.6944
0	1	0	-2.1627	GO:0015918	M01	1	0	112	4	108	24367	3.7037	GO Biological Processes	19	sterol transport	8.05787	344|345|348|1191	APOC2|APOC3|APOE|CLU	-1.07048	-2.80413	19_GO:0051179 localization	1.81723	4.99516	0	13	0	0	-6.41171	96.6944
0	1	0	-2.77337	GO:0034381	M01	1	0	68	3	84	24367	3.57143	GO Biological Processes	19	plasma lipoprotein particle clearance	12.7978	344|345|348	APOC2|APOC3|APOE	-1.09871	-2.77337	19_GO:0032501 multicellular organismal process	2.02481	5.72983	0	13	0	0	-6.41171	96.6944
0	1	0	-2.67858	GO:0055088	M01	1	0	156	4	84	24367	4.7619	GO Biological Processes	19	lipid homeostasis	7.43803	344|345|348|57142	APOC2|APOC3|APOE|RTN4	-1.01557	-2.67858	19_GO:0065007 biological regulation	2.32357	4.74449	0	13	0	0	-6.41171	96.6944
1	0	-2.14404	0	GO:0051129	M10	1	0	764	10	108	24367	9.25926	GO Biological Processes	19	negative regulation of cellular component organization	2.95315	344|345|348|1191|3008|3273|5879|22919|57142|136319	APOC2|APOC3|APOE|CLU|H1-4|HRG|RAC1|MAPRE1|RTN4|MTPN	-0.962916	-2.67457	19_GO:0048519 negative regulation of biological process	2.78919	3.65987	0	13	0	0	-6.41171	96.6944
0	1	0	-2.66806	GO:0015914	M01	1	0	74	3	84	24367	3.57143	GO Biological Processes	19	phospholipid transport	11.7601	344|345|348	APOC2|APOC3|APOE	-1.00696	-2.66806	19_GO:0051179 localization	2.02481	5.45222	0	13	0	0	-6.41171	96.6944
0	1	0	-2.63869	GO:1905952	M01	1	0	160	4	84	24367	4.7619	GO Biological Processes	19	regulation of lipid localization	7.25208	344|345|348|718	APOC2|APOC3|APOE|C3	-0.981451	-2.63869	19_GO:0051179 localization	2.32357	4.66654	0	13	0	0	-6.41171	96.6944
0	1	0	-2.49932	GO:0046486	M01	1	0	416	6	84	24367	7.14286	GO Biological Processes	19	glycerolipid metabolic process	4.18389	344|345|348|718|5341|51552	APOC2|APOC3|APOE|C3|PLEK|RAB14	-0.864246	-2.49932	19_GO:0008152 metabolic process	2.80998	3.85234	0	13	0	0	-6.41171	96.6944
0	1	0	-2.37945	R-HSA-196854	M01	1	0	189	4	84	24367	4.7619	Reactome Gene Sets	6	Metabolism of vitamins and cofactors	6.13933	344|345|348|7276	APOC2|APOC3|APOE|TTR	-0.76621	-2.37945		2.32357	4.17165	0	13	0	0	-6.41171	96.6944
0	1	0	-2.36112	GO:0045833	M01	1	0	95	3	84	24367	3.57143	GO Biological Processes	19	negative regulation of lipid metabolic process	9.16053	344|345|348	APOC2|APOC3|APOE	-0.750439	-2.36112	19_GO:0048519 negative regulation of biological process	2.02481	4.68714	0	13	0	0	-6.41171	96.6944
0	1	0	-2.31111	GO:0042632	M01	1	0	99	3	84	24367	3.57143	GO Biological Processes	19	cholesterol homeostasis	8.7904	344|345|348	APOC2|APOC3|APOE	-0.713041	-2.31111	19_GO:0065007 biological regulation	2.02481	4.56816	0	13	0	0	-6.41171	96.6944
0	1	0	-2.31111	GO:0060191	M01	1	0	99	3	84	24367	3.57143	GO Biological Processes	19	regulation of lipase activity	8.7904	344|345|6352	APOC2|APOC3|CCL5	-0.713041	-2.31111	19_GO:0065007 biological regulation	2.02481	4.56816	0	13	0	0	-6.41171	96.6944
0	1	0	-2.29895	GO:0055092	M01	1	0	100	3	84	24367	3.57143	GO Biological Processes	19	sterol homeostasis	8.7025	344|345|348	APOC2|APOC3|APOE	-0.709815	-2.29895	19_GO:0065007 biological regulation	2.02481	4.53946	0	13	0	0	-6.41171	96.6944
0	1	0	-2.27761	GO:0046890	M01	1	0	202	4	84	24367	4.7619	GO Biological Processes	19	regulation of lipid biosynthetic process	5.74422	344|345|348|718	APOC2|APOC3|APOE|C3	-0.692707	-2.27761	19_GO:0008152 metabolic process	2.32357	3.98225	0	13	0	0	-6.41171	96.6944
0	1	0	-2.27503	GO:0097006	M01	1	0	102	3	84	24367	3.57143	GO Biological Processes	19	regulation of plasma lipoprotein particle levels	8.53186	344|345|348	APOC2|APOC3|APOE	-0.691518	-2.27503	19_GO:0050789 regulation of biological process	2.02481	4.48325	0	13	0	0	-6.41171	96.6944
0	1	0	-2.24009	GO:0015748	M01	1	0	105	3	84	24367	3.57143	GO Biological Processes	19	organophosphate ester transport	8.2881	344|345|348	APOC2|APOC3|APOE	-0.666063	-2.24009	19_GO:0051179 localization	2.02481	4.40176	0	13	0	0	-6.41171	96.6944
0	1	0	-2.17342	GO:0062014	M01	1	0	111	3	84	24367	3.57143	GO Biological Processes	19	negative regulation of small molecule metabolic process	7.84009	345|348|5341	APOC3|APOE|PLEK	-0.611712	-2.17342	19_GO:0048519 negative regulation of biological process	2.02481	4.2481	0	13	0	0	-6.41171	96.6944
0	1	0	-2.02286	GO:0032368	M01	1	0	126	3	84	24367	3.57143	GO Biological Processes	19	regulation of lipid transport	6.90675	344|345|348	APOC2|APOC3|APOE	-0.484793	-2.02286	19_GO:0051179 localization	2.02481	3.90966	0	13	0	0	-6.41171	96.6944
1	0	-6.22561	0	GO:0006826	M10	1	0	66	4	25	24367	16	GO Biological Processes	19	iron ion transport	59.0715	1356|9230|9843|341208	CP|RAB11B|HEPH|HEPHL1	-3.69183	-6.22561	19_GO:0051179 localization	7.33212	15.1393	0	14	1	1	-6.22561	162.447
1	0	-6.1132	0	GO:0006825	M10	1	0	18	3	25	24367	12	GO Biological Processes	19	copper ion transport	162.447	1356|9843|341208	CP|HEPH|HEPHL1	-3.60027	-6.1132	19_GO:0051179 localization	6.49923	21.9588	0	14	0	0	-6.22561	162.447
1	0	-5.27345	0	GO:0000041	M10	1	0	114	4	25	24367	16	GO Biological Processes	19	transition metal ion transport	34.1993	1356|9230|9843|341208	CP|RAB11B|HEPH|HEPHL1	-3.0188	-5.27345	19_GO:0051179 localization	7.33212	11.3863	0	14	0	0	-6.22561	162.447
1	0	-4.43921	0	GO:0006879	M10	1	0	63	3	25	24367	12	GO Biological Processes	19	cellular iron ion homeostasis	46.4133	1356|9843|341208	CP|HEPH|HEPHL1	-2.39656	-4.43921	19_GO:0065007 biological regulation	6.49923	11.5664	0	14	0	0	-6.22561	162.447
1	0	-4.12846	0	GO:0055072	M10	1	0	80	3	25	24367	12	GO Biological Processes	19	iron ion homeostasis	36.5505	1356|9843|341208	CP|HEPH|HEPHL1	-2.16346	-4.12846	19_GO:0065007 biological regulation	6.49923	10.2068	0	14	0	0	-6.22561	162.447
1	0	-3.71784	0	GO:0046916	M10	1	0	110	3	25	24367	12	GO Biological Processes	19	cellular transition metal ion homeostasis	26.5822	1356|9843|341208	CP|HEPH|HEPHL1	-1.82687	-3.71784	19_GO:0065007 biological regulation	6.49923	8.61786	0	14	0	0	-6.22561	162.447
1	0	-3.48476	0	GO:0055076	M10	1	0	132	3	25	24367	12	GO Biological Processes	19	transition metal ion homeostasis	22.1518	1356|9843|341208	CP|HEPH|HEPHL1	-1.64926	-3.48476	19_GO:0065007 biological regulation	6.49923	7.80903	0	14	0	0	-6.22561	162.447
1	0	-2.52597	0	GO:0006875	M10	1	0	596	4	25	24367	16	GO Biological Processes	19	cellular metal ion homeostasis	6.54148	348|1356|9843|341208	APOE|CP|HEPH|HEPHL1	-0.887198	-2.52597	19_GO:0065007 biological regulation	7.33212	4.38944	0	14	0	0	-6.22561	162.447
1	0	-2.34899	0	GO:0055065	M10	1	0	668	4	25	24367	16	GO Biological Processes	19	metal ion homeostasis	5.83641	348|1356|9843|341208	APOE|CP|HEPH|HEPHL1	-0.741107	-2.34899	19_GO:0065007 biological regulation	7.33212	4.06191	0	14	0	0	-6.22561	162.447
1	0	-2.33979	0	GO:0030003	M10	1	0	672	4	25	24367	16	GO Biological Processes	19	cellular cation homeostasis	5.80167	348|1356|9843|341208	APOE|CP|HEPH|HEPHL1	-0.734178	-2.33979	19_GO:0065007 biological regulation	7.33212	4.04513	0	14	0	0	-6.22561	162.447
1	0	-2.31034	0	GO:0006873	M10	1	0	685	4	25	24367	16	GO Biological Processes	19	cellular ion homeostasis	5.69156	348|1356|9843|341208	APOE|CP|HEPH|HEPHL1	-0.713041	-2.31034	19_GO:0065007 biological regulation	7.33212	3.99151	0	14	0	0	-6.22561	162.447
1	0	-2.17608	0	GO:0055080	M10	1	0	748	4	25	24367	16	GO Biological Processes	19	cation homeostasis	5.21219	348|1356|9843|341208	APOE|CP|HEPH|HEPHL1	-0.612088	-2.17608	19_GO:0065007 biological regulation	7.33212	3.74984	0	14	0	0	-6.22561	162.447
1	0	-2.15397	0	GO:0098771	M10	1	0	759	4	25	24367	16	GO Biological Processes	19	inorganic ion homeostasis	5.13665	348|1356|9843|341208	APOE|CP|HEPH|HEPHL1	-0.594534	-2.15397	19_GO:0065007 biological regulation	7.33212	3.71043	0	14	0	0	-6.22561	162.447
1	1	-5.14005	-3.54954	GO:0097242	M11	2	0	37	5	108	24367	4.62963	GO Biological Processes	19	amyloid-beta clearance	30.4892	348|718|1191|8766|9230	APOE|C3|CLU|RAB11A|RAB11B	-3.84249	-6.21711	19_GO:0032501 multicellular organismal process	2.02194	11.9774	0	15	1	1	-6.21711	30.4892
1	0	-3.2972	0	GO:1902904	M10	1	0	153	3	25	24367	12	GO Biological Processes	19	negative regulation of supramolecular fiber organization	19.1114	348|1191|136319	APOE|CLU|MTPN	-1.52033	-3.2972	19_GO:0048519 negative regulation of biological process	6.49923	7.20191	0	15	0	0	-6.21711	30.4892
0	1	0	-2.49851	GO:0051099	M01	1	0	175	4	84	24367	4.7619	GO Biological Processes	19	positive regulation of binding	6.63048	348|4830|5899|22919	APOE|NME1|RALB|MAPRE1	-0.864246	-2.49851	19_GO:0065007 biological regulation	2.32357	4.39652	0	15	0	0	-6.21711	30.4892
0	1	0	-2.48262	GO:0032092	M01	1	0	86	3	84	24367	3.57143	GO Biological Processes	19	positive regulation of protein binding	10.1192	348|5899|22919	APOE|RALB|MAPRE1	-0.854597	-2.48262	19_GO:0065007 biological regulation	2.02481	4.98256	0	15	0	0	-6.21711	30.4892
0	1	0	-2.04014	GO:0045862	M01	1	0	370	6	108	24367	5.55556	GO Biological Processes	19	positive regulation of proteolysis	3.65871	348|718|1191|1509|6280|54205	APOE|C3|CLU|CTSD|S100A9|CYCS	-0.56274	-2.21067	19_GO:0048518 positive regulation of biological process	2.20414	3.43843	0	15	0	0	-6.21711	30.4892
1	0	-2.1988	0	GO:0031331	M10	1	0	372	3	25	24367	12	GO Biological Processes	19	positive regulation of cellular catabolic process	7.86032	348|1191|5899	APOE|CLU|RALB	-0.630968	-2.1988	19_GO:0048518 positive regulation of biological process	6.49923	4.27307	0	15	0	0	-6.21711	30.4892
1	0	-2.01017	0	GO:0009896	M10	1	0	436	3	25	24367	12	GO Biological Processes	19	positive regulation of catabolic process	6.70651	348|1191|5899	APOE|CLU|RALB	-0.472816	-2.01017	19_GO:0048518 positive regulation of biological process	6.49923	3.85317	0	15	0	0	-6.21711	30.4892
0	1	0	-6.07609	GO:0120031	M01	1	0	590	12	84	24367	14.2857	GO Biological Processes	19	plasma membrane bounded cell projection assembly	5.9	3273|4218|5908|7430|8766|10109|22919|28988|30845|51762|55845|83658	HRG|RAB8A|RAP1B|EZR|RAB11A|ARPC2|MAPRE1|DBNL|EHD3|RAB8B|BRK1|DYNLRB1	-3.57652	-6.07609	19_GO:0071840 cellular component organization or biogenesis	3.81802	7.08638	0	16	1	1	-6.07609	16.7356
0	1	0	-5.97705	GO:0030031	M01	1	0	603	12	84	24367	14.2857	GO Biological Processes	19	cell projection assembly	5.7728	3273|4218|5908|7430|8766|10109|22919|28988|30845|51762|55845|83658	HRG|RAB8A|RAP1B|EZR|RAB11A|ARPC2|MAPRE1|DBNL|EHD3|RAB8B|BRK1|DYNLRB1	-3.533	-5.97705	19_GO:0071840 cellular component organization or biogenesis	3.81802	6.97996	0	16	0	0	-6.07609	16.7356
0	1	0	-3.30537	GO:0031503	M01	1	0	289	6	84	24367	7.14286	GO Biological Processes	19	protein-containing complex localization	6.02249	1984|4218|5899|7430|8766|83658	EIF5A|RAB8A|RALB|EZR|RAB11A|DYNLRB1	-1.52534	-3.30537	19_GO:0051179 localization	2.80998	5.05171	0	16	0	0	-6.07609	16.7356
0	1	0	-3.11174	GO:0048168	M01	1	0	52	3	84	24367	3.57143	GO Biological Processes	19	regulation of neuronal synaptic plasticity	16.7356	348|4218|8766	APOE|RAB8A|RAB11A	-1.37242	-3.11174	19_GO:0023052 signaling	2.02481	6.68079	0	16	0	0	-6.07609	16.7356
0	1	0	-2.34841	hsa04972	M01	1	0	96	4	108	24367	3.7037	KEGG Pathway	24	Pancreatic secretion	9.40085	4218|5879|5908|8766	RAB8A|RAC1|RAP1B|RAB11A	-1.27235	-3.05238		1.81723	5.50278	0	16	0	0	-6.07609	16.7356
0	1	0	-2.63235	GO:0060271	M01	1	0	391	6	84	24367	7.14286	GO Biological Processes	19	cilium assembly	4.45141	4218|8766|22919|30845|51762|83658	RAB8A|RAB11A|MAPRE1|EHD3|RAB8B|DYNLRB1	-0.978821	-2.63235	19_GO:0071840 cellular component organization or biogenesis	2.80998	4.04647	0	16	0	0	-6.07609	16.7356
0	1	0	-2.53556	GO:0044782	M01	1	0	409	6	84	24367	7.14286	GO Biological Processes	19	cilium organization	4.2555	4218|8766|22919|30845|51762|83658	RAB8A|RAB11A|MAPRE1|EHD3|RAB8B|DYNLRB1	-0.894061	-2.53556	19_GO:0071840 cellular component organization or biogenesis	2.80998	3.90512	0	16	0	0	-6.07609	16.7356
0	1	0	-2.44217	R-HSA-1852241	M01	1	0	296	5	84	24367	5.95238	Reactome Gene Sets	6	Organelle biogenesis and maintenance	4.90006	4218|8766|22919|54205|83658	RAB8A|RAB11A|MAPRE1|CYCS|DYNLRB1	-0.816787	-2.44217		2.58154	3.97055	0	16	0	0	-6.07609	16.7356
0	1	0	-2.37945	GO:0048167	M01	1	0	189	4	84	24367	4.7619	GO Biological Processes	19	regulation of synaptic plasticity	6.13933	348|4218|4900|8766	APOE|RAB8A|NRGN|RAB11A	-0.76621	-2.37945	19_GO:0023052 signaling	2.32357	4.17165	0	16	0	0	-6.07609	16.7356
0	1	0	-2.3234	R-HSA-5620912	M01	1	0	98	3	84	24367	3.57143	Reactome Gene Sets	6	Anchoring of the basal body to the plasma membrane	8.8801	4218|8766|22919	RAB8A|RAB11A|MAPRE1	-0.721131	-2.3234		2.02481	4.59726	0	16	0	0	-6.07609	16.7356
0	1	0	-2.28517	R-HSA-5617833	M01	1	0	201	4	84	24367	4.7619	Reactome Gene Sets	6	Cilium Assembly	5.7728	4218|8766|22919|83658	RAB8A|RAB11A|MAPRE1|DYNLRB1	-0.699264	-2.28517		2.32357	3.99622	0	16	0	0	-6.07609	16.7356
0	1	0	-2.1901	GO:0099003	M01	1	0	214	4	84	24367	4.7619	GO Biological Processes	19	vesicle-mediated transport in synapse	5.42212	4218|5908|8676|8766	RAB8A|RAP1B|STX11|RAB11A	-0.623046	-2.1901	19_GO:0051179 localization	2.32357	3.82149	0	16	0	0	-6.07609	16.7356
0	1	0	-5.85669	R-HSA-418594	M01	1	0	407	10	84	24367	11.9048	Reactome Gene Sets	6	G alpha (i) signalling events	7.12735	344|345|348|718|727|2787|2791|6288|6352|7276	APOC2|APOC3|APOE|C3|C5|GNG5|GNG11|SAA1|CCL5|TTR	-3.43762	-5.85669		3.53343	7.33175	0	17	1	1	-5.85669	22.9013
0	1	0	-2.41241	hsa05168	M01	1	0	185	6	108	24367	5.55556	KEGG Pathway	24	Herpes simplex infection	7.31742	718|727|3107|3133|6352|54205	C3|C5|HLA-C|HLA-E|CCL5|CYCS	-1.86831	-3.74967		2.20414	5.75502	0	17	0	0	-5.85669	22.9013
0	1	0	-3.51491	GO:0048246	M01	1	0	38	3	84	24367	3.57143	GO Biological Processes	19	macrophage chemotaxis	22.9013	727|6288|6352	C5|SAA1|CCL5	-1.66771	-3.51491	19_GO:0040011 locomotion	2.02481	7.94658	0	17	0	0	-5.85669	22.9013
0	1	0	-3.40129	GO:0006935	M01	1	0	649	9	84	24367	10.7143	GO Biological Processes	19	chemotaxis	4.02273	727|3273|5355|6280|6288|6352|7408|7430|51411	C5|HRG|PLP2|S100A9|SAA1|CCL5|VASP|EZR|BIN2	-1.59004	-3.40129	19_GO:0040011 locomotion	3.37468	4.59053	0	17	0	0	-5.85669	22.9013
0	1	0	-3.39161	GO:0042330	M01	1	0	651	9	84	24367	10.7143	GO Biological Processes	19	taxis	4.01037	727|3273|5355|6280|6288|6352|7408|7430|51411	C5|HRG|PLP2|S100A9|SAA1|CCL5|VASP|EZR|BIN2	-1.58572	-3.39161	19_GO:0040011 locomotion	3.37468	4.57899	0	17	0	0	-5.85669	22.9013
0	1	0	-3.19015	GO:0060326	M01	1	0	304	7	108	24367	6.48148	GO Biological Processes	19	cell chemotaxis	5.19521	727|3273|5879|6280|6288|6352|51411	C5|HRG|RAC1|S100A9|SAA1|CCL5|BIN2	-1.5456	-3.37898	19_GO:0040011 locomotion	2.36905	4.91114	0	17	0	0	-5.85669	22.9013
0	1	0	-3.08751	GO:1905517	M01	1	0	53	3	84	24367	3.57143	GO Biological Processes	19	macrophage migration	16.4198	727|6288|6352	C5|SAA1|CCL5	-1.35387	-3.08751	19_GO:0040011 locomotion	2.02481	6.60951	0	17	0	0	-5.85669	22.9013
0	1	0	-2.29895	GO:0030593	M01	1	0	100	4	108	24367	3.7037	GO Biological Processes	19	neutrophil chemotaxis	9.02481	5879|6280|6288|6352	RAC1|S100A9|SAA1|CCL5	-1.21858	-2.98624	19_GO:0040011 locomotion	1.81723	5.36531	0	17	0	0	-5.85669	22.9013
0	1	0	-2.11063	GO:1990266	M01	1	0	117	4	108	24367	3.7037	GO Biological Processes	19	neutrophil migration	7.71352	5879|6280|6288|6352	RAC1|S100A9|SAA1|CCL5	-1.01316	-2.73457	19_GO:0040011 locomotion	1.81723	4.85685	0	17	0	0	-5.85669	22.9013
0	1	0	-2.09049	GO:0071621	M01	1	0	119	4	108	24367	3.7037	GO Biological Processes	19	granulocyte chemotaxis	7.58388	5879|6280|6288|6352	RAC1|S100A9|SAA1|CCL5	-0.991719	-2.70768	19_GO:0040011 locomotion	1.81723	4.8038	0	17	0	0	-5.85669	22.9013
0	1	0	-2.20429	GO:0097529	M01	1	0	212	5	108	24367	4.62963	GO Biological Processes	19	myeloid leukocyte migration	5.32124	727|5879|6280|6288|6352	C5|RAC1|S100A9|SAA1|CCL5	-0.889508	-2.59057	19_GO:0040011 locomotion	2.02194	4.21638	0	17	0	0	-5.85669	22.9013
0	1	0	-2.12814	GO:0030595	M01	1	0	223	5	108	24367	4.62963	GO Biological Processes	19	leukocyte chemotaxis	5.05875	727|5879|6280|6288|6352	C5|RAC1|S100A9|SAA1|CCL5	-0.808624	-2.49629	19_GO:0040011 locomotion	2.02194	4.06264	0	17	0	0	-5.85669	22.9013
0	1	0	-2.28517	R-HSA-375276	M01	1	0	201	4	84	24367	4.7619	Reactome Gene Sets	6	Peptide ligand-binding receptors	5.7728	718|727|6288|6352	C3|C5|SAA1|CCL5	-0.699264	-2.28517		2.32357	3.99622	0	17	0	0	-5.85669	22.9013
0	1	0	-2.25632	R-HSA-500792	M01	1	0	467	6	84	24367	7.14286	Reactome Gene Sets	6	GPCR ligand binding	3.72698	718|727|2787|2791|6288|6352	C3|C5|GNG5|GNG11|SAA1|CCL5	-0.676786	-2.25632		2.80998	3.49963	0	17	0	0	-5.85669	22.9013
0	1	0	-5.2601	GO:0006909	M01	1	0	372	9	84	24367	10.7143	GO Biological Processes	19	phagocytosis	7.01815	718|720|721|10094|10109|51411|51552|55845|100423062	C3|C4A|C4B|ARPC3|ARPC2|BIN2|RAB14|BRK1|IGLL5	-3.01287	-5.2601	19_GO:0051179 localization	3.37468	6.87946	0	18	1	1	-5.2601	7.33725
0	1	0	-2.05132	GO:0006911	M01	1	0	123	4	108	24367	3.7037	GO Biological Processes	19	phagocytosis, engulfment	7.33725	718|5879|51411|100423062	C3|RAC1|BIN2|IGLL5	-0.945873	-2.65538	19_GO:0071840 cellular component organization or biogenesis	1.81723	4.70131	0	18	0	0	-5.2601	7.33725
0	1	0	-3.58519	R-HSA-390522	M01	1	0	36	4	108	24367	3.7037	Reactome Gene Sets	6	Striated Muscle Contraction	25.0689	70|7168|7169|7170	ACTC1|TPM1|TPM2|TPM3	-2.66784	-4.71511		1.81723	9.64263	0	19	1	1	-4.71511	25.0689
1	1	-4.16128	-2.60284	hsa04260	M11	2	0	78	5	108	24367	4.62963	KEGG Pathway	24	Cardiac muscle contraction	14.4628	70|1345|7168|7169|7170	ACTC1|COX6C|TPM1|TPM2|TPM3	-2.58085	-4.59461		2.02194	7.94597	0	19	0	0	-4.71511	25.0689
0	1	0	-3.48122	GO:0030049	M01	1	0	39	4	108	24367	3.7037	GO Biological Processes	19	muscle filament sliding	23.1406	70|7168|7169|7170	ACTC1|TPM1|TPM2|TPM3	-2.56508	-4.57456	19_GO:0032501 multicellular organismal process	1.81723	9.23283	0	19	0	0	-4.71511	25.0689
0	1	0	-3.48122	GO:0033275	M01	1	0	39	4	108	24367	3.7037	GO Biological Processes	19	actin-myosin filament sliding	23.1406	70|7168|7169|7170	ACTC1|TPM1|TPM2|TPM3	-2.56508	-4.57456	19_GO:0009987 cellular process	1.81723	9.23283	0	19	0	0	-4.71511	25.0689
0	1	0	-3.44844	R-HSA-445355	M01	1	0	40	3	84	24367	3.57143	Reactome Gene Sets	6	Smooth Muscle Contraction	21.7563	7168|7169|7170	TPM1|TPM2|TPM3	-1.6304	-3.44844		2.02481	7.72708	0	19	0	0	-4.71511	25.0689
0	1	0	-2.52623	hsa05410	M01	1	0	83	4	108	24367	3.7037	KEGG Pathway	24	Hypertrophic cardiomyopathy (HCM)	10.8733	70|7168|7169|7170	ACTC1|TPM1|TPM2|TPM3	-1.46265	-3.2904		1.81723	6.01184	0	19	0	0	-4.71511	25.0689
0	1	0	-2.42699	hsa05414	M01	1	0	90	4	108	24367	3.7037	KEGG Pathway	24	Dilated cardiomyopathy	10.0276	70|7168|7169|7170	ACTC1|TPM1|TPM2|TPM3	-1.36217	-3.15753		1.81723	5.72483	0	19	0	0	-4.71511	25.0689
0	1	0	-2.10051	GO:0070252	M01	1	0	118	4	108	24367	3.7037	GO Biological Processes	19	actin-mediated cell contraction	7.64815	70|7168|7169|7170	ACTC1|TPM1|TPM2|TPM3	-1.00293	-2.72106	19_GO:0009987 cellular process	1.81723	4.83017	0	19	0	0	-4.71511	25.0689
0	1	0	-4.50774	R-HSA-446353	M01	1	0	18	3	84	24367	3.57143	Reactome Gene Sets	6	Cell-extracellular matrix interactions	48.3472	3611|6251|7408	ILK|RSU1|VASP	-2.44391	-4.50774		2.02481	11.8187	0	20	1	1	-4.50774	48.3472
0	1	0	-2.21741	GO:0007229	M01	1	0	107	4	108	24367	3.7037	GO Biological Processes	19	integrin-mediated signaling pathway	8.43441	3611|4831|5341|7791	ILK|NME2|PLEK|ZYX	-1.13216	-2.87724	19_GO:0023052 signaling	1.81723	5.14233	0	20	0	0	-4.50774	48.3472
0	1	0	-2.30043	hsa04510	M01	1	0	199	5	108	24367	4.62963	KEGG Pathway	24	Focal adhesion	5.66885	3611|5879|5908|7408|7791	ILK|RAC1|RAP1B|VASP|ZYX	-0.992664	-2.70971		2.02194	4.41249	0	20	0	0	-4.50774	48.3472
0	1	0	-2.54114	M3270	M01	1	0	82	3	84	24367	3.57143	Canonical Pathways	11	ST INTEGRIN SIGNALING PATHWAY	10.6128	3611|7408|7791	ILK|VASP|ZYX	-0.898387	-2.54114		2.02481	5.12824	0	20	0	0	-4.50774	48.3472
0	1	0	-2.4135	R-HSA-446728	M01	1	0	91	3	84	24367	3.57143	Reactome Gene Sets	6	Cell junction organization	9.56319	3611|6251|7408	ILK|RSU1|VASP	-0.794012	-2.4135		2.02481	4.81336	0	20	0	0	-4.50774	48.3472
0	1	0	-3.24083	GO:0032456	M01	1	0	47	4	108	24367	3.7037	GO Biological Processes	19	endocytic recycling	19.2017	9230|11021|30845|51552	RAB11B|RAB35|EHD3|RAB14	-2.30033	-4.25022	19_GO:0051179 localization	1.81723	8.33388	0	21	1	1	-4.25022	19.2017
0	1	0	-2.26326	GO:0006892	M01	1	0	103	3	84	24367	3.57143	GO Biological Processes	19	post-Golgi vesicle-mediated transport	8.44903	10890|30845|51552	RAB10|EHD3|RAB14	-0.682139	-2.26326	19_GO:0051179 localization	2.02481	4.45572	0	21	0	0	-4.25022	19.2017
0	1	0	-2.06263	GO:0019882	M01	1	0	233	7	108	24367	6.48148	GO Biological Processes	19	antigen processing and presentation	6.77829	1509|3107|3133|5870|10890|11021|51762	CTSD|HLA-C|HLA-E|RAB6A|RAB10|RAB35|RAB8B	-2.16099	-4.08564	19_GO:0002376 immune system process	2.36905	5.91331	0	22	1	1	-4.08564	6.77829
0	1	0	-3.62005	GO:0035821	M01	1	0	161	6	108	24367	5.55556	GO Biological Processes	19	modification of morphology or physiology of other organism	8.40821	325|348|3273|6280|6352|85236	APCS|APOE|HRG|S100A9|CCL5|H2BC12	-2.15874	-4.07991	19_GO:0051704 multi-organism process	2.20414	6.29263	0	23	1	1	-4.07991	10.494
0	1	0	-2.48262	GO:0051851	M01	1	0	86	4	108	24367	3.7037	GO Biological Processes	19	modification by host of symbiont morphology or physiology	10.494	325|348|3273|6352	APCS|APOE|HRG|CCL5	-1.41533	-3.23201	19_GO:0051704 multi-organism process	1.81723	5.8848	0	23	0	0	-4.07991	10.494
0	1	0	-2.4135	GO:0051702	M01	1	0	91	4	108	24367	3.7037	GO Biological Processes	19	interaction with symbiont	9.91738	325|348|3273|6352	APCS|APOE|HRG|CCL5	-1.34671	-3.13948	19_GO:0051704 multi-organism process	1.81723	5.68639	0	23	0	0	-4.07991	10.494
0	1	0	-2.11063	GO:0051817	M01	1	0	117	4	108	24367	3.7037	GO Biological Processes	19	modification of morphology or physiology of other organism involved in symbiotic interaction	7.71352	325|348|3273|6352	APCS|APOE|HRG|CCL5	-1.01316	-2.73457	19_GO:0051704 multi-organism process	1.81723	4.85685	0	23	0	0	-4.07991	10.494
1	0	-2.34304	0	GO:0019058	M10	1	0	330	3	25	24367	12	GO Biological Processes	19	viral life cycle	8.86073	325|348|81876	APCS|APOE|RAB1B	-0.736579	-2.34304	19_GO:0051704 multi-organism process	6.49923	4.60748	0	23	0	0	-4.07991	10.494
0	1	0	-3.06377	GO:0031529	M01	1	0	54	4	108	24367	3.7037	GO Biological Processes	19	ruffle organization	16.7126	5341|5879|7168|28988	PLEK|RAC1|TPM1|DBNL	-2.10268	-4.01185	19_GO:0071840 cellular component organization or biogenesis	1.81723	7.71247	0	24	1	1	-4.01185	16.7126
0	1	0	-2.5809	GO:0051017	M01	1	0	166	5	108	24367	4.62963	GO Biological Processes	19	actin filament bundle assembly	6.79579	5341|5879|7168|7430|7791	PLEK|RAC1|TPM1|EZR|ZYX	-1.27664	-3.05793	19_GO:0071840 cellular component organization or biogenesis	2.02194	4.9994	0	24	0	0	-4.01185	16.7126
0	1	0	-2.54367	GO:0061572	M01	1	0	170	5	108	24367	4.62963	GO Biological Processes	19	actin filament bundle organization	6.63589	5341|5879|7168|7430|7791	PLEK|RAC1|TPM1|EZR|ZYX	-1.23909	-3.01165	19_GO:0071840 cellular component organization or biogenesis	2.02194	4.9201	0	24	0	0	-4.01185	16.7126
1	0	-3.48476	0	GO:0071333	M10	1	0	132	3	25	24367	12	GO Biological Processes	19	cellular response to glucose stimulus	22.1518	4831|5879|9230	NME2|RAC1|RAB11B	-1.64926	-3.48476	19_GO:0050896 response to stimulus	6.49923	7.80903	0	25	1	1	-3.48476	22.1518
1	0	-3.47662	0	GO:0071214	M10	1	0	330	4	25	24367	16	GO Biological Processes	19	cellular response to abiotic stimulus	11.8143	5879|9230|92815|136319	RAC1|RAB11B|H2AW|MTPN	-1.64747	-3.47662	19_GO:0050896 response to stimulus	7.33212	6.33869	0	25	0	0	-3.48476	22.1518
1	0	-3.47662	0	GO:0104004	M10	1	0	330	4	25	24367	16	GO Biological Processes	19	cellular response to environmental stimulus	11.8143	5879|9230|92815|136319	RAC1|RAB11B|H2AW|MTPN	-1.64747	-3.47662	19_GO:0050896 response to stimulus	7.33212	6.33869	0	25	0	0	-3.48476	22.1518
1	0	-3.4656	0	GO:0071331	M10	1	0	134	3	25	24367	12	GO Biological Processes	19	cellular response to hexose stimulus	21.8212	4831|5879|9230	NME2|RAC1|RAB11B	-1.64065	-3.4656	19_GO:0050896 response to stimulus	6.49923	7.7453	0	25	0	0	-3.48476	22.1518
1	0	-3.45614	0	GO:0071326	M10	1	0	135	3	25	24367	12	GO Biological Processes	19	cellular response to monosaccharide stimulus	21.6596	4831|5879|9230	NME2|RAC1|RAB11B	-1.63534	-3.45614	19_GO:0050896 response to stimulus	6.49923	7.71396	0	25	0	0	-3.48476	22.1518
1	0	-3.38293	0	GO:0071322	M10	1	0	143	3	25	24367	12	GO Biological Processes	19	cellular response to carbohydrate stimulus	20.4478	4831|5879|9230	NME2|RAC1|RAB11B	-1.57838	-3.38293	19_GO:0050896 response to stimulus	6.49923	7.47481	0	25	0	0	-3.48476	22.1518
1	0	-3.31387	0	GO:0001678	M10	1	0	151	3	25	24367	12	GO Biological Processes	19	cellular glucose homeostasis	19.3645	4831|5879|9230	NME2|RAC1|RAB11B	-1.53133	-3.31387	19_GO:0065007 biological regulation	6.49923	7.25438	0	25	0	0	-3.48476	22.1518
1	0	-2.99165	0	GO:0009749	M10	1	0	195	3	25	24367	12	GO Biological Processes	19	response to glucose	14.9951	4831|5879|9230	NME2|RAC1|RAB11B	-1.27352	-2.99165	19_GO:0050896 response to stimulus	6.49923	6.28811	0	25	0	0	-3.48476	22.1518
1	0	-2.95996	0	GO:0009746	M10	1	0	200	3	25	24367	12	GO Biological Processes	19	response to hexose	14.6202	4831|5879|9230	NME2|RAC1|RAB11B	-1.25045	-2.95996	19_GO:0050896 response to stimulus	6.49923	6.19828	0	25	0	0	-3.48476	22.1518
1	0	-2.9291	0	GO:0034284	M10	1	0	205	3	25	24367	12	GO Biological Processes	19	response to monosaccharide	14.2636	4831|5879|9230	NME2|RAC1|RAB11B	-1.22489	-2.9291	19_GO:0050896 response to stimulus	6.49923	6.11162	0	25	0	0	-3.48476	22.1518
1	0	-2.78043	0	GO:0009743	M10	1	0	231	3	25	24367	12	GO Biological Processes	19	response to carbohydrate	12.6582	4831|5879|9230	NME2|RAC1|RAB11B	-1.10478	-2.78043	19_GO:0050896 response to stimulus	6.49923	5.70543	0	25	0	0	-3.48476	22.1518
1	0	-2.71769	0	GO:0042593	M10	1	0	243	3	25	24367	12	GO Biological Processes	19	glucose homeostasis	12.0331	4831|5879|9230	NME2|RAC1|RAB11B	-1.0465	-2.71769	19_GO:0065007 biological regulation	6.49923	5.53936	0	25	0	0	-3.48476	22.1518
1	0	-2.71261	0	GO:0033500	M10	1	0	244	3	25	24367	12	GO Biological Processes	19	carbohydrate homeostasis	11.9838	4831|5879|9230	NME2|RAC1|RAB11B	-1.04283	-2.71261	19_GO:0065007 biological regulation	6.49923	5.52605	0	25	0	0	-3.48476	22.1518
1	0	-2.32125	0	GO:0071496	M10	1	0	336	3	25	24367	12	GO Biological Processes	19	cellular response to external stimulus	8.7025	5879|5899|136319	RAC1|RALB|MTPN	-0.720641	-2.32125	19_GO:0050896 response to stimulus	6.49923	4.55616	0	25	0	0	-3.48476	22.1518
1	0	-3.39185	0	hsa05012	M10	1	0	142	3	25	24367	12	KEGG Pathway	24	Parkinson's disease	20.5918	1345|4697|7332	COX6C|NDUFA4|UBE2L3	-1.58572	-3.39185		6.49923	7.50363	0	26	1	1	-3.39185	20.5918
1	0	-3.33077	0	hsa04932	M10	1	0	149	3	25	24367	12	KEGG Pathway	24	Non-alcoholic fatty liver disease (NAFLD)	19.6244	1345|4697|5879	COX6C|NDUFA4|RAC1	-1.54315	-3.33077		6.49923	7.30787	0	26	0	0	-3.39185	20.5918
1	0	-3.15667	0	hsa05010	M10	1	0	171	3	25	24367	12	KEGG Pathway	24	Alzheimer's disease	17.0996	348|1345|4697	APOE|COX6C|NDUFA4	-1.41159	-3.15667		6.49923	6.77059	0	26	0	0	-3.39185	20.5918
1	0	-2.32485	0	GO:0009205	M10	1	0	335	3	25	24367	12	GO Biological Processes	19	purine ribonucleoside triphosphate metabolic process	8.72848	1345|4697|4831	COX6C|NDUFA4|NME2	-0.721131	-2.32485	19_GO:0008152 metabolic process	6.49923	4.56463	0	26	0	0	-3.39185	20.5918
1	0	-2.30341	0	GO:0009199	M10	1	0	341	3	25	24367	12	GO Biological Processes	19	ribonucleoside triphosphate metabolic process	8.5749	1345|4697|4831	COX6C|NDUFA4|NME2	-0.709815	-2.30341	19_GO:0008152 metabolic process	6.49923	4.51437	0	26	0	0	-3.39185	20.5918
1	0	-2.29987	0	GO:0009144	M10	1	0	342	3	25	24367	12	GO Biological Processes	19	purine nucleoside triphosphate metabolic process	8.54982	1345|4697|4831	COX6C|NDUFA4|NME2	-0.709815	-2.29987	19_GO:0008152 metabolic process	6.49923	4.50611	0	26	0	0	-3.39185	20.5918
1	0	-2.23147	0	GO:0009141	M10	1	0	362	3	25	24367	12	GO Biological Processes	19	nucleoside triphosphate metabolic process	8.07746	1345|4697|4831	COX6C|NDUFA4|NME2	-0.658997	-2.23147	19_GO:0008152 metabolic process	6.49923	4.34775	0	26	0	0	-3.39185	20.5918
0	1	0	-3.35509	R-HSA-432040	M01	1	0	43	3	84	24367	3.57143	Reactome Gene Sets	6	Vasopressin regulates renal water homeostasis via Aquaporins	20.2384	2787|2791|8766	GNG5|GNG11|RAB11A	-1.55712	-3.35509		2.02481	7.42618	0	27	1	1	-3.35509	20.2384
0	1	0	-3.11174	R-HSA-445717	M01	1	0	52	3	84	24367	3.57143	Reactome Gene Sets	6	Aquaporin-mediated transport	16.7356	2787|2791|8766	GNG5|GNG11|RAB11A	-1.37242	-3.11174		2.02481	6.68079	0	27	0	0	-3.35509	20.2384
0	1	0	-2.43767	hsa04062	M01	1	0	182	5	108	24367	4.62963	KEGG Pathway	24	Chemokine signaling pathway	6.19836	2787|2791|5879|5908|6352	GNG5|GNG11|RAC1|RAP1B|CCL5	-1.13376	-2.87999		2.02194	4.69674	0	27	0	0	-3.35509	20.2384
0	1	0	-2.10153	hsa04014	M01	1	0	227	5	108	24367	4.62963	KEGG Pathway	24	Ras signaling pathway	4.96961	2787|2791|5879|5899|5908	GNG5|GNG11|RAC1|RALB|RAP1B	-0.782862	-2.46336		2.02194	4.00922	0	27	0	0	-3.35509	20.2384
0	1	0	-2.28692	R-HSA-391251	M01	1	0	101	3	84	24367	3.57143	Reactome Gene Sets	6	Protein folding	8.61634	2787|2791|6902	GNG5|GNG11|TBCA	-0.699404	-2.28692		2.02481	4.51116	0	27	0	0	-3.35509	20.2384
0	1	0	-2.5809	GO:2001242	M01	1	0	166	5	108	24367	4.62963	GO Biological Processes	19	regulation of intrinsic apoptotic signaling pathway	6.79579	1191|6201|6280|7178|10525	CLU|RPS7|S100A9|TPT1|HYOU1	-1.27664	-3.05793	19_GO:0023052 signaling	2.02194	4.9994	0	28	1	1	-3.05793	6.79579
0	1	0	-2.48639	GO:0097193	M01	1	0	289	6	108	24367	5.55556	GO Biological Processes	19	intrinsic apoptotic signaling pathway	4.68416	1191|3094|6201|6280|7178|10525	CLU|HINT1|RPS7|S100A9|TPT1|HYOU1	-1.01316	-2.73506	19_GO:0023052 signaling	2.20414	4.20383	0	28	0	0	-3.05793	6.79579
0	1	0	-2.5408	GO:2001233	M01	1	0	408	7	108	24367	6.48148	GO Biological Processes	19	regulation of apoptotic signaling pathway	3.87094	1191|2243|2244|6201|6280|7178|10525	CLU|FGA|FGB|RPS7|S100A9|TPT1|HYOU1	-0.932245	-2.63917	19_GO:0023052 signaling	2.36905	3.902	0	28	0	0	-3.05793	6.79579
0	1	0	-2.06263	GO:2001234	M01	1	0	233	5	108	24367	4.62963	GO Biological Processes	19	negative regulation of apoptotic signaling pathway	4.84164	1191|2243|2244|7178|10525	CLU|FGA|FGB|TPT1|HYOU1	-0.743529	-2.41525	19_GO:0048519 negative regulation of biological process	2.02194	3.9314	0	28	0	0	-3.05793	6.79579
0	1	0	-2.30274	GO:0097190	M01	1	0	607	7	84	24367	8.33333	GO Biological Processes	19	apoptotic signaling pathway	3.34528	2243|2244|3094|6201|6280|7178|10525	FGA|FGB|HINT1|RPS7|S100A9|TPT1|HYOU1	-0.709815	-2.30274	19_GO:0023052 signaling	3.01561	3.44149	0	28	0	0	-3.05793	6.79579
0	1	0	-2.54367	hsa04530	M01	1	0	170	5	108	24367	4.62963	KEGG Pathway	24	Tight junction	6.63589	4218|5879|7408|7430|51762	RAB8A|RAC1|VASP|EZR|RAB8B	-1.23909	-3.01165		2.02194	4.9201	0	29	1	1	-3.01165	8.8801
0	1	0	-2.14157	hsa04670	M01	1	0	114	4	108	24367	3.7037	KEGG Pathway	24	Leukocyte transendothelial migration	7.9165	5879|5908|7408|7430	RAC1|RAP1B|VASP|EZR	-1.04897	-2.7759		1.81723	4.93883	0	29	0	0	-3.01165	8.8801
0	1	0	-2.12143	GO:0007163	M01	1	0	224	5	108	24367	4.62963	GO Biological Processes	19	establishment or maintenance of cell polarity	5.03617	3611|5879|5908|7430|10890	ILK|RAC1|RAP1B|EZR|RAB10	-0.802352	-2.48799	19_GO:0009987 cellular process	2.02194	4.04916	0	29	0	0	-3.01165	8.8801
0	1	0	-2.3234	GO:0051591	M01	1	0	98	3	84	24367	3.57143	GO Biological Processes	19	response to cAMP	8.8801	4830|5908|7430	NME1|RAP1B|EZR	-0.721131	-2.3234	19_GO:0050896 response to stimulus	2.02481	4.59726	0	29	0	0	-3.01165	8.8801
0	1	0	-2.8619	GO:0070972	M01	1	0	139	4	84	24367	4.7619	GO Biological Processes	19	protein localization to endoplasmic reticulum	8.34772	6201|6747|10890|57142	RPS7|SSR3|RAB10|RTN4	-1.17221	-2.8619	19_GO:0051179 localization	2.32357	5.10954	0	30	1	1	-2.8619	8.34772
0	1	0	-2.15208	GO:0072599	M01	1	0	113	3	84	24367	3.57143	GO Biological Processes	19	establishment of protein localization to endoplasmic reticulum	7.70133	6201|6747|10890	RPS7|SSR3|RAB10	-0.59415	-2.15208	19_GO:0051179 localization	2.02481	4.19942	0	30	0	0	-2.8619	8.34772
0	1	0	-2.15208	GO:0010927	M01	1	0	113	4	108	24367	3.7037	GO Biological Processes	19	cellular component assembly involved in morphogenesis	7.98656	70|1465|3611|7168	ACTC1|CSRP1|ILK|TPM1	-1.05967	-2.78994	19_GO:0032502 developmental process	1.81723	4.96682	0	31	1	1	-2.78994	10.2382
0	1	0	-2.49697	GO:0014910	M01	1	0	85	3	84	24367	3.57143	GO Biological Processes	19	regulation of smooth muscle cell migration	10.2382	3611|6352|7168	ILK|CCL5|TPM1	-0.863606	-2.49697	19_GO:0040011 locomotion	2.02481	5.01807	0	31	0	0	-2.78994	10.2382
0	1	0	-2.40017	GO:0014909	M01	1	0	92	3	84	24367	3.57143	GO Biological Processes	19	smooth muscle cell migration	9.45924	3611|6352|7168	ILK|CCL5|TPM1	-0.78436	-2.40017	19_GO:0040011 locomotion	2.02481	4.78108	0	31	0	0	-2.78994	10.2382
0	1	0	-2.24009	GO:0014812	M01	1	0	105	3	84	24367	3.57143	GO Biological Processes	19	muscle cell migration	8.2881	3611|6352|7168	ILK|CCL5|TPM1	-0.666063	-2.24009	19_GO:0040011 locomotion	2.02481	4.40176	0	31	0	0	-2.78994	10.2382
0	1	0	-2.18493	GO:0030336	M01	1	0	341	5	84	24367	5.95238	GO Biological Processes	19	negative regulation of cell migration	4.25342	348|727|3273|3611|7168	APOE|C5|HRG|ILK|TPM1	-0.619409	-2.18493	19_GO:0040011 locomotion	2.58154	3.55842	0	31	0	0	-2.78994	10.2382
0	1	0	-2.10822	GO:2000146	M01	1	0	356	5	84	24367	5.95238	GO Biological Processes	19	negative regulation of cell motility	4.0742	348|727|3273|3611|7168	APOE|C5|HRG|ILK|TPM1	-0.558496	-2.10822	19_GO:0040011 locomotion	2.58154	3.43663	0	31	0	0	-2.78994	10.2382
0	1	0	-2.00354	GO:0051347	M01	1	0	692	9	108	24367	8.33333	GO Biological Processes	19	positive regulation of transferase activity	2.93437	727|1191|3611|5899|6288|6352|7332|28988|29969	C5|CLU|ILK|RALB|SAA1|CCL5|UBE2L3|DBNL|MDFIC	-0.757985	-2.43463	19_GO:0065007 biological regulation	2.65952	3.44441	0	32	1	1	-2.43463	3.94671
0	1	0	-2.17447	GO:0071902	M01	1	0	343	6	108	24367	5.55556	GO Biological Processes	19	positive regulation of protein serine/threonine kinase activity	3.94671	727|3611|5899|6288|28988|29969	C5|ILK|RALB|SAA1|DBNL|MDFIC	-0.700287	-2.36812	19_GO:0048518 positive regulation of biological process	2.20414	3.66716	0	32	0	0	-2.43463	3.94671
0	1	0	-2.16926	GO:0043405	M01	1	0	344	6	108	24367	5.55556	GO Biological Processes	19	regulation of MAP kinase activity	3.93524	348|727|3611|6288|28988|29969	APOE|C5|ILK|SAA1|DBNL|MDFIC	-0.695149	-2.36201	19_GO:0023052 signaling	2.20414	3.65828	0	32	0	0	-2.43463	3.94671
0	1	0	-2.00646	GO:0071900	M01	1	0	528	7	108	24367	6.48148	GO Biological Processes	19	regulation of protein serine/threonine kinase activity	2.99118	348|727|3611|5899|6288|28988|29969	APOE|C5|ILK|RALB|SAA1|DBNL|MDFIC	-0.399781	-2.03674	19_GO:0008152 metabolic process	2.36905	3.08639	0	32	0	0	-2.43463	3.94671
0	1	0	-2.40244	GO:0010942	M01	1	0	739	8	84	24367	9.52381	GO Biological Processes	19	positive regulation of cell death	3.14028	1509|3240|3250|3273|6201|6280|6352|54205	CTSD|HP|HPR|HRG|RPS7|S100A9|CCL5|CYCS	-0.785768	-2.40244	19_GO:0048518 positive regulation of biological process	3.20282	3.47504	0	33	1	1	-2.40244	3.14028
0	1	0	-2.27302	GO:0051345	M01	1	0	777	8	84	24367	9.52381	GO Biological Processes	19	positive regulation of hydrolase activity	2.9867	344|1509|5341|6251|6280|6352|7168|54205	APOC2|CTSD|PLEK|RSU1|S100A9|CCL5|TPM1|CYCS	-0.690313	-2.27302	19_GO:0065007 biological regulation	3.20282	3.31024	0	33	0	0	-2.40244	3.14028
0	1	0	-2.03111	M3468	M01	1	0	238	5	108	24367	4.62963	Canonical Pathways	11	NABA ECM REGULATORS	4.73992	2|1509|3273|3700|5265	A2M|CTSD|HRG|ITIH4|SERPINA1	-0.707481	-2.37628		2.02194	3.86856	0	34	1	1	-2.37628	4.73992
0	1	0	-2.35374	M5885	M01	1	0	753	8	84	24367	9.52381	Canonical Pathways	11	NABA MATRISOME ASSOCIATED	3.08189	2|308|1509|3273|5265|6275|6280|6352	A2M|ANXA5|CTSD|HRG|SERPINA1|S100A4|S100A9|CCL5	-0.743899	-2.35374		3.20282	3.41312	0	34	0	0	-2.37628	4.73992
1	0	-2.30695	0	GO:0032984	M10	1	0	340	3	25	24367	12	GO Biological Processes	19	protein-containing complex disassembly	8.60012	5341|92815|136319	PLEK|H2AW|MTPN	-0.71048	-2.30695	19_GO:0071840 cellular component organization or biogenesis	6.49923	4.52266	0	35	1	1	-2.30695	8.60012
