# Supplementary material for: Proteomic Analysis of Non-human Primate Peripheral Blood Mononuclear Cells During Burkholderia mallei Infection Reveals a Role of Ezrin in Glanders Pathogenesis
Source: Front Microbiol. 2021 Apr 22;12:625211. doi: 10.3389/fmicb.2021.625211 (PMC8101288; doi:10.3389/fmicb.2021.625211)
Supplement: Supplementary Table 6 — The mass spectrometry proteomics data has been deposited to the ProteomeXchange Consortium via the PRIDE partner repository. The dataset identifiers are listed in the Table. [file Table_6.xlsx]

## Sheet: PRIDE Database Key
		PRIDE Dataset Identifier
Animal ID	Sample Set	Pre	Post
52947	1	PXD024825	PXD024936
O7604	2	PXD024805	PXD024960
604182	4	PXD024823	PXD024824
907043	5	PXD024826	PXD024827
906016	6	PXD024979	PXD024854
711481	7	PXD024853	PXD024855
711074	8	PXD024856	PXD024857
O7570	9	PXD024858	PXD024859
202211	10	PXD024860	PXD024861
808027	11	PXD024862	PXD024863
N1308	12	PXD024865	PXD024866
75111	13	PXD024867	PXD024868
907081	14	PXD024881	PXD024920
060079	15	PXD024907	PXD024986
R370	16	PXD024928	PXD024930
	African Green Monkey (AGM)
	Cynomolgus Macaque (CM)
	Rhesus Macaque (RM)
